# Supplementary material for: Liquid Biopsy in Whole Blood for Identification of Gene Expression Patterns (mRNA and miRNA) Associated with Recurrence of Glioblastoma WHO CNS Grade 4
Source: Cancers (Basel). 2024 Jun 26;16(13):2345. doi: 10.3390/cancers16132345 (PMC11240769; doi:10.3390/cancers16132345)
Supplement: Supplementary file 1 [file cancers-16-02345-s001.zip]

Archive with 3 entries (3 files):
- cancers-3036244_Supplemental Table S1.xlsx
- cancers-3036244_Supplemental Table S2.xlsx
- References for Supplemental Table S2.pdf
