# Supplementary material for: Liquid Biopsy in Whole Blood for Identification of Gene Expression Patterns (mRNA and miRNA) Associated with Recurrence of Glioblastoma WHO CNS Grade 4
Source: Cancers (Basel). 2024 Jun 26;16(13):2345. doi: 10.3390/cancers16132345 (PMC11240769; doi:10.3390/cancers16132345)
Supplement: Supplementary file 1 [file cancers-16-02345-s001.zip › cancers-3036244_Supplemental Table S1.xlsx]

## Sheet: Tabelle1 
	Supplemental Table 1
	Muhtadi et al.
			Differential gene expression relative to pre-surgery							Differential gene expression relative to pre-surgery								Differential gene expression relative to pre-surgery									Differential gene expression relative to pre-surgery									Differential gene expression relative to pre-surgery
	Patient# 1		pre-surgery	post-surgery		post-recurrence		patient# 6		pre-surgery	post-surgery		post-recurrence			patient# 7		pre-surgery	post-surgery			post-recurrence			patient# 5		pre-surgery	post-surgery			pre-recurrence			patient# 2		pre-surgery	post-surgery		post-recurrence
		mRNAs ID/miRNAs ID	1d	5d	84d	3d			mRNAs ID/miRNAs ID	1d	9d	27d	0d	14d			mRNAs ID/miRNAs ID	1d	7d	17d	23d	4d	17d			mRNAs ID/miRNAs ID	5d	28d	97d	184d	13d				mRNAs ID/miRNAs ID	1d	6d	28d	1d
	mRNA	MIR7-1 (exon 11 of 17)	1	0.789607	0.417269	1.06296		mRNA	TLR4 (exon 3 of 4)	1	0.495759	0.492138	1.42151	0.140374		mRNA	FCN1 (exon 9 of 9)	1	0.776339	1.04164	0.358415	1.34737	1.0633		mRNA	NOL8 (exon 7 of 17)	1	0.490432	0.83998	0.787485	1.15279			mRNA	STOM (exon 8 of 8)	1	1.84579	0.454093	1.00684
		RPL35 (exon 3 of 4)	1	2.63465	0.361633	1.08609			CDK5RAP2 (exon 6 of 6)	1	0.403951	0.467835	1.56366	0.343137			SEC16A (34 of 34)	1	1.08687	0	1.17082	1.57194	0.914065			PTEN (exon 5 of 9).2	1	0.588519	0.83998	0.449992	1.53705				TMSB4X (exon 3 of 3)	1	0	1.27662	1.42051
		SNORD36C	1	2.91908	0	1.20003			ZBTB34 (exon 2 of 2)	1	1.25846	0.416424	1.3231	0.712668			CELF2 (exon 3 of 14)	1	1.26802	0.20254	1.00356	1.37545	0.261161			ITPRIP-AS1 (exon 2 of 2)	1	0.686605	0.359992	1.01248	1.92131				EEF1G (exon 5 of 10)	1	0	0.968732	1.14109
		TMSB4X (exon 2 of 3)	1	1.35064	0.2855	1.24788			TASOR2 (exon 15 of 21)	1	0.454445	0.751877	1.04244	0.900733			HNRNPF (exon 4 of 4)	1	0.343224	1.08732	0.845105	1.17895	0.865956			IFITM2 (exon 1 of 2)	1	0.65391	0.499988	0.515615	1.04071				RPS25	1	0.461448	1.23466	1.9742
		DDX3X (intron 10 of 16)	1	0.801944	0.339031	1.05457			CELF2 (exon 3 of 14)	1	0.559317	0.416424	1.56366	0.950224			CCSER2 (exon 2 of 10)	1	1.08687	0.405081	1.00356	1.57194	0.652903			MIR3161 (exon 11 of 25)	1	0.490432	0.599986	0.449992	1.15279				MARCH9 (exon 1 of 4)	1	0.509184	0.473231	1.99054
		SNORA70	1	1.44642	0.493136	1.08433			SRGN (exon 3 of 4)	1	0.454445	1.0827	1.4073	1.3125			NT5C2 (exon 18 of 18)	1	0.776339	0.173606	0.573464	1.01053	0.671558			AP5B1(exon 2 of 2)	1	0.490432	0.866646	0.624988	1.49436				TPT1 (exon 4 of 6)	1	0.160504	1.01787	1.16735
		NRAS (exon 16 of 19)	1	0.723208	0.246568	1.33557			TXNIP (exon 3 of 7)	1	0.454445	0.751877	1.43336	0.900733			IFITM2 (exon 2 of 2)	1	0.543437	0.911431	0.376336	1.17895	0.195871			SORL1 (exon 25 of 48)	1	0.630556	0.599986	0.321423	1.09789				SNORD16	1	0.215343	1.34546	1.52145
		VIM-AS1 (exon 6 of 10)	1	1.1548	0.452041	1.05457			TXNIP (exon 2 of 7)	1	0.438775	1.24449	1.88718	0.745435			KIAA1549L (exon 13 of 17)	1	0.181146	0	1.17082	1.76843	0.522323			SORL1 (exon 37 of 48)	1	0.226353	0.184611	0.0865368	1.18235				HBA2	1	29.475	0.261448	1.34246
		VIM-AS1 (exon 9 of 10)	1	1.26802	0.319088	1.11233			TXNIP (exon 1 of 7)	1	0.492958	1.16222	1.08661	0.3664			MPEG1 (exon 1 of 1)	1	0.52697	0.441906	0.63863	1.17895	0.878452			ATF7IP (exon 9 of 15)	1	0.42037	0.942835	0.401778	1.23513				HBA2 (exon 3 of 3)	1	0.00992979	0.172415	1.07464
		NCOA4 (exon 8 of 10)	1	0.808398	0.472403	3.03409			FTH1	1	0.454445	1.12782	1.46594	0.0965072			HORMAD1 (exon 8 of 8)	1	0.889261	0.994289	0.456164	1.17895	2.56413			PLBD1-AS1 (exon 4 of 11)	1	0.784691	1.31997	0.224996	1.34492				HBA1 (exon 3 of 3)	1	0.134872	0.294874	1.21992
		FTH1	1	0.454024	0.278179	1.05923			SORL1 (exon 2 of 48)	1	0.181778	0.721802	1.56366	1.23529			PI4KB (exon 3 of 12)	1	0	0.347212	0.430098	1.01053	0.671558			PLBD1-AS1 (exon 2 of 11)	1	0.686605	0.479989	0.674987	1.15279				PFN1 (intron 2 of 2)	1	0.498364	0.565094	1.07396
		EEF1G (exon 2 of 10)	1	2.66077	0	1.3474			SORL1 (exon 4 of 48)	1	0.454445	0.451126	1.2379	0.900733			JAML (exon 6 of 9)	1	0.679297	0.455716	0.25089	1.17895	0.195871			LRRK2 (exon 24 of 51)	1	0.490432	0.257137	0.482134	1.64684				RPL19 (exon 5 of 6)	1	0.477929	1.77313	1.10273
		FAU (exon 5 of 5)	1	2.13852	0.361633	1.64853			SORL1 (exon 12 of 48)	1	0.424149	1.0827	1.09457	0.360293			SORL1 (exon 4 of 48)	1	1.26802	0.20254	0.669041	1.76843	1.30581			KMT2D (exon 31 of 54)	1	0.825991	0.189469	1.12498	1.01122				DDX5 (exon 3 of 14)	1	0.374927	1.33705	2.09759
		FAU	1	1.36415	0.2855	1.04118			SORL1 (exon 29 of 48)	1	0.454445	0.751877	1.30305	1.02941			SORL1 (exon 21 of 48)	1	0.483055	0.135027	0.780548	1.57194	0.783484			ADAR (exon 2 of 15)	1	0.616543	0.582844	0.498205	1.043				PRKAR1A (exon 10 of 12)	1	0.728603	0.488615	1.05983
		LOC105371433 (exon 6 of 6)	1	0.641555	0.339031	1.1273			SORL1 (exon 32 of 48)	1	0.173122	0.429644	1.1169	0.514705			SORL1 ( exon 23 of 48)	1	0.543437	0	0.501781	1.37545	0.391742			NFE2 (exon 3 of 3)	1	0.474612	0.929011	0.616924	1.17758				MGC16275	1	0.461448	1.51364	1.17465
		BIRC2 (exon 2 of 9)	1	0.721316	0.293216	1.16367			SORL1 (exon 40 of 48)	1	0.454445	0.451126	1.36821	0.289521			GAPDH (exon 3 of 8)	1	0.543437	0.405081	0.16726	1.17895	1.17523			ALOX5AP (exon 5 of 5)	1	1.4713	0.514274	0.482134	1.09789				SNORD35A	1	0	1.321	1.70858
		DDX6 (exon 2 of 14)	1	0.650109	0.361633	1.37701			RAD52 (exon 22 of 26)	1	0.363556	0.601502	1.04244	0.411764			MUC19 (exon 37 of 51)	1	1.08687	0.151905	1.00356	2.06317	1.3711			LRP10 (exon 5 of 7)	1	0.713356	0.763619	0.306812	1.92131				SNORD35A	1	0.350064	1.69807	1.75908
		SNORD14C (exon 3 of 8)	1	1.3284	0	1.06099			DAZAP2 (exon 3 of 4)	1	0.534642	0.42459	1.01178	0.635812			LYZ (exon 3 of 4)	1	0.217375	1.45829	1.53879	1.33615	0.783484			ZFP36L1 (exon 2 of 2)	1	0.980864	0.449989	1.2656	1.44099				SNORD83B	1	0.410176	1.23334	1.49162
		RAD52 (exon 7 of 26)	1	0.313649	1.5068	1.2768			GLIPR1 (exon 2 of 6)	1	0.242371	0.1203	1.35518	1.13235			LOC105370489 (exon 18 of 31)	1	1.57597	0.486097	0.752671	1.29685	0.74431			FCER1G (exon 5 of 5)	1	0.294259	0.239994	0.56249	1.15279				SF3B1 (exon 18 of 25)	1	0.482423	0.770583	2.37981
		RAD52 (exon 17 of 26)	1	0.431125	1.0849	1.56513			ALOX5AP (exon 5 of 5)	1	0.495759	0.738207	1.13721	0.561496			TNFAIP2 (exon 2 of 13)	1	0.652125	0.364572	0.802849	1.53264	0.861832			FCGR3A (exon 3 of 5)	1	0.375036	0.635279	0.69484	1.01717				GPBAR1 (exon 8 of 10)	1	0.244296	0.783534	1.34246
		MYL6 (exon 3 of 6)	1	1.09585	0.36652	1.72584			SUGT1P3 (exon 9 of 9)	1	0.363556	0.902253	1.09457	0.772057			GLDN (exon 18 of 43)	1	1.70795	0.347212	0.71683	2.02106	1.45504			MIR1282	1	0.756667	0.479989	0.739272	1.09789				SNORD73A	1	0	0.807277	2.18149
		MYL6 (exon 4 of 6)	1	1.18269	0.235848	1.7708			LCP1 (exon 7 of 16)	1	0.419488	0.416424	1.08254	0.712668			CREBBP (exon 2 of 30)	1	1.39741	0.347212	1.14693	1.01053	1.90275			SELL (exon 5 of 9)	1	0.535017	0.109088	1.02271	1.22265				RPL37 (exon 3 of 4)	1	0.437162	2.27312	2.47294
		MRPL24 (exon 4 of 6)	1	0.433603	1.49641	1.41446			HSPA6 (exon 7 of 7)	1	0.403951	0.701752	1.65053	0.514705			TOR1AIP1 (exon 10 of 10)	1	0.776339	0.347212	0.430098	1.5158	1.00734			GLDN (exon 24 of 43)	1	0.457737	0.639985	0.374993	1.15279				FOXD1 (exon 1 of 1)	1	0.432304	0.492864	1.4555
		SNORA31 (exon 5 of 6)	1	1.83135	0.246568	1.67938			MPZL1 (exon 4 of 5)	1	0.413132	0.902253	1.20829	0.772057			RNASEL (exon 2 of 7)	1	1.24214	0.520818	0.286732	1.01053	0.783484			AQP9 (exon 3 of 6)	1	0.150902	0.738444	0.605758	1.03455				HLA-DPA1 (exon 2 of 5)	1	0.488592	1.70953	1.81626
		ARHGAP5 (exon 2 of 7)	1	1.51122	0.401814	1.31451			AQP9 (exon 2 of 5)	1	0.534642	0.318442	1.3797	0.544982			N4BP1 (exon 2 of 7)	1	0.58524	0.37392	0.694774	1.36033	1.08482			ZNF200 (exon 10 of 10)	1	0.807771	0.705866	0.463227	1.13018				SNORD141A	1	0	1.15883	1.42907
		ATG14 (exon 2 of 2)	1	0.701434	0.361633	1.06669			FEM1B (exon 2 of 2)	1	0.908891	0.150375	1.17275	1.28676			CHD9 (exon 2 of 39)	1	1.19556	0.364572	0.702493	1.06106	0.626787			IL21R (exon 10 of 10)	1	0.490432	0.549987	0.984357	1.12077				SNORD141B	1	0.0494409	0.987473	1.1267
		MIR1282	1	0.727278	0.39241	2.44122			CRTC3 (exon 26 of 38)	1	0.151482	1.35338	1.04244	0.514705			EDEM3 (exon 14 of 14)	1	0.815156	0.911431	0.439058	1.03158	0.881419			PTPRC (exon 21 of 30)	1	0.381447	0.533321	0.749986	1.49436				SNORD21	1	0.461448	1.1571	1.16346
		ELOB	1	0.814112	0.374103	2.33736			MEFV (exon 2 of 10)	1	0.495759	0.164046	1.84797	0.70187			KRBA2	1	1.24214	0.86803	0.143366	2.35791	1.67889			PTPRC (exon 23 of 30)	1	0.46462	0.947346	1.00656	1.01122
		RPS15A (exon 3 of 5)	1	1.90202	0.319088	1.14655			XPO6 (exon 3 of 24)	1	0.181778	0	1.09457	0.308823			PTPRC (exon 17 of 30)	1	0.155268	0.694424	0.71683	1.01053	1.00734			GOSR1 (exon 21 of 21)	1	0.802525	0.327265	0.409083	1.04799			miRNA/ UEM3'	mir-6741	1	0.48	1.33	1.28
		GLUL (exon 8 of 8)	1	0.394803	0.536489	1.86698			GLUL (exon 8 of 8)	1	0.12394	0.943264	1.56366	0.421122			MSL1 (exon 3 of 8)	1	1.26802	1.0127	0.16726	1.37545	1.04465			SLC25A19 (exon 5 of 5)	1	0.350309	0.685698	0.482134	1.09789
		GLUL (exon 7 of 8)	1	0.483634	0	2.49517			AKTIP (exon 16 of 22)	1	0.363556	0.180451	1.25093	0.617646			MIR6129 (exon 2 of 6)	1	0.181146	0.810161	1.00356	1.37545	1.30581			EMILIN2 (exon 46 of 48)	1	0.750073	1.27056	0.463227	1.01717
		GLUL (exon 6 of 8)	1	0.429449	0.221408	1.33584			EDEM3 (exon 14 of 14)	1	0.342978	0.953324	1.03261	0.378745			MIR21 (exon 11 of 11)	1	0.815156	0.911431	0.25089	1.47369	0.881419			PPP4R1 (exon 11 of 20)	1	0.403885	0.352933	0.13235	1.2432					Differential gene expression relative to pre-surgery
		GLUL (exon 5 of 8)	1	0.602504	0.235848	2.41587			PTPRC (exon 24 of 30)	1	0.302964	0.751877	1.17275	1.02941			PPP1R15B (exon 2 of 2)	1	0	0	0.71683	1.17895	0.223853			EPG5 (exon 2 of 44)	1	1.37321	0.719983	0.449992	1.34492			patient# 3		pre-surgery	post-surgery				post-recurrence
		GLUL (exon 4 of 8)	1	0.449089	0.678062	1.36973			VMP1 (exon 5 of 11)	1	0.340834	0.902253	1.27048	0.193014			SMCHD1 (exon 29 of 48)	1	2.17375	0.405081	1.00356	1.57194	1.30581			RPL36	1	1.24837	0.436353	0.204542	1.39732				mRNAs ID/miRNAs ID	1d	6d	19d	29d	97d	0d
		GLUL (exon 3 of 8)	1	0.739072	0	3.11863			ADIPOR1 (exon 7 of 9)	1	0.173122	1.03115	2.23381	0.0735293			MYO1F (exon 7 of 28)	1	0.815156	0.455716	0.878117	1.47369	0.293806			IFI30 (exon 5 of 7)	1	0.245216	0.999977	0.374993	1.12077			mRNA	PRPF38B (exon 7 of 7)	1	0.312623	0.578095	0.827319	0.732891	1.3314
		NFATC3 (exon 2 of 10)	1	0.541138	0.235848	1.03086			ADIPOR1 (exon 6 of 9)	1	0.403951	1.4035	1.85323	0.457515			RAVER1	1	1.24214	0.347212	1.00356	2.69475	0.447705			SUGP2 (exon 3 of 11)	1	1.13177	0.369222	0.605758	1.03455				FLNA (exon 22 of 47)	1	1.44371	1.32641	0.64347	0.486608	1.03553
		COX4I1 (exon 5 of 5)	1	2.00165	0	1.31882			ADIPOR1 (exon 3 of 9)	1	0.139829	0.971657	3.12733	0.356334			RAVER1 (exon 4 of 7)	1	0.603819	0.270054	0.669041	1.04796	0.69643			C5AR2 (exon 2 of 2)	1	1.07895	0.719983	0.337494	1.53705				PRKAG1 (exon 39 of 54)	1	0.972605	0.674444	0.463299	0.278062	1.03553
		UBB (exon 2 of 2)	1	0.748763	0.280862	3.16021			PECAM1 (exon 8 of 16)	1	1.32202	0.492138	1.27936	0.982618			FFAR2 (exon 3 of 3)	1	0.621071	0.347212	0.286732	1.01053	0.559631			FTL (exon 4 of 4)	1	0.560494	0.714269	0.401778	1.05215				PNN (exon 9 of 9)	1	0.455909	0.607	0.65634	0.886322	1.29442
		SPECC1 (exon 4 of 8)	1	0.393748	0.538309	2.33177			SMCHD1 (exon 3 of 48)	1	0.363556	0.601502	1.14669	0.926469			NLRP12 (exon 3 of 9)	1	0.760812	0.364572	0.501781	2.00422	1.48862			CEBPB-AS1 (exon 1 of 1)	1	0.245216	0.599986	0.749986	2.24153				ZFP36L1 (exon 2 of 2)	1	1.04289	0.556416	0.289562	0.218974	1.5533
		NUFIP2 (exon 2 of 4)	1	1.39146	0.482177	1.34468			SMCHD1 (exon 30 of 48)	1	1.96926	0.451126	1.04244	1.02941			RRBP1 (exon 3 of 25)	1	0.951015	0.30381	0.752671	1.17895	0.587613			EGLN1 (exon 1 of 5)	1	0.65391	0.399991	0.56249	1.12077				PRRC2C (exon 12 of 34)	1	0.465027	0.445133	0.741278	1.13866	1.5533
		RPL27 (exon 3 of 5)	1	1.91909	0.471695	1.17631			PPP4R1 (exon 11 of 20)	1	0.908891	0.338345	1.07502	0.482536			GNG4 (exon 35 of 53)	1	0.181146	0.607621	0.836302	2.16141	0.652903			PTTG1IP (exon 14 of 16)	1	0.65391	0.399991	0.374993	1.0247				HBA2	1	0.0054709	7.61987	8.53396	3.72714	23.954
		MIR3064	1	1.41617	0.401814	1.11518			OAZ1 (exon 1 of 5)	1	0.151482	2.25563	2.4758	0.643381			MIR6819 (exon 32 of 41)	1	1.22273	0.455716	0.878117	1.03158	0.391742			PTTG1IP (exon 12 of 16)	1	0.457737	1.35997	1.34997	1.79323				HBA1 (exon 3 of 3)	1	0.150134	0.0627759	0.252801	0.417154	3.96157
		MIR5047 (exon 7 of 14)	1	0.985969	0.2855	1.02586			RAVER1 (exon 4 of 6)	1	0.151482	0.751877	1.04244	1.15809			MIR6819 (exon 22 of 41)	1	0.465803	1.21524	0	1.34737	1.00734			MIR1537 (exon 17 of 53)	1	0.294259	1.55996	0.899983	1.53705				PPP1R15A (exon 2 of 3)	1	0.696297	0.570212	0.315886	0.67114	1.24264
		MGC16275	1	1.67559	0.319088	1.8824			ICAM3 (exon 2 of 6)	1	0.692488	0.343715	1.1169	0.95588			SNORA100 (exon 11 of 14)	1	0.966111	0.405081	1.33808	1.57194	0.957591			MIR6819 (exon 33 of 41)	1	0.686605	0	0.787485	1.34492				GTDC1 (exon 10 of 10)	1	0.495801	0.885208	0.98451	1.00102	1.24264
		H3F3B (exon 2 of 4)	1	1.09064	0.339031	1.25458			FTL (exon 1 of 4)	1	0.469105	1.1642	1.61411	0.647532			SNORA70B (exon 15 of 80)	1	0	0.86803	2.15049	1.01053	1.23119			ACTR2 (exon 3 of 9)	1	1.13177	1.47689	0.346147	1.03455				FOXD1 (exon 1 of 1)	1	0.13275	0.252916	0.558684	0.125128	1.15127
		MYL12A (exon 5 of 5)	1	1.38045	0.374103	1.48468			FTL (exon 3 of 4)	1	0.139829	0.508963	1.24291	0.395927			SNORD89 (exon 6 of 7)	1	0.698705	0.434015	0.573464	1.09474	0.559631			SLC40A1 (exon 7 of 8)	1	0.713356	0.436353	0.306812	1.22265				COQ3 (exon 12 of 12)	1	0.498243	0.924952	0.95969	1.38534	1.1095
		BSG (exon 3 of 9)	1	0.408262	0.61642	3.10752			MIR4742 (exon 13 of 14)	1	0.363556	0.360901	1.09457	0.154411			PSD4 (exon 2 of 17)	1	0.418029	1.12176	0.540379	1.08826	1.14509			STK17B (exon 8 of 8)	1	0.91956	0.449989	1.05467	1.20082
		HCN2 (exon 6 of 9)	1	0.648684	0.301361	4.27486			PREX1 (26 of 40)	1	1.09067	0.360901	1.09457	0.463234			TTN-AS1 (exon 155 of 192)	1	0.51981	0.475529	0.610864	1.07644	0.442839			STK17B (exon 7 of 8)	1	0.301804	0.646139	1.47113	1.03455			miRNA/ UEM3'	mir-16-2	1	0.834	0.566	0.4749	2.28	1.44
		OAZ1 (exon 3 of 5)	1	0.605044	0.0882032	3.01796			PREX1 (exon 24 of 40)	1	0.320785	0.212295	1.01178	0.454151			CASP8 (exon 9 of 9)	1	0	0.347212	0.143366	1.01053	0.559631			STK17B (exon 2 of 8)	1	0.784691	0.479989	1.01248	1.15279				mir-576	1	1359	0.488	0.507	1.53	1.8
		OAZ1 (exon 5 of 5)	1	0.503114	0.42825	2.54552			MIR1537 (exon 12 of 53)	1	1.29842	0.257787	1.1169	1.875			CXCR1 (exon 2 of 2)	1	1.37289	0.447721	0.792286	1.3651	1.15461			ORC2 (exon 12 of 12)	1	0.576979	0.282346	0.264701	1.2432
		SNORD37	1	1.72792	0.361633	1.55156			FBXO7 (exon 2 of 9)	1	0.218134	2.02105	2.8146	0.308823			P2RY13 (exon 2 of 2)	1	0.465803	1.38885	1.14693	1.01053	2.23853			ITM2C (exon 9 of 9)	1	0.392346	1.19997	1.01248	1.15279			miRNA/ UEM5'	mir-30e	1	2362	0.323	0.954	1.97	1.55
		EEF2 (exon 2 of 15)	1	1.21617	0.471695	1.16367			FBXO7 (exon 7 of 9)	1	0	1.92481	2.91884	0.720587			TNFSF10 (exon 4 of 4)	1	0.621071	0.347212	0.860196	2.69475	1.67889			IQSEC1 (exon 3 of 14)	1	1.30782	1.02855	0.267852	1.09789				mir-1287	1	0.7752	0.433	0.294	0.71	1.13
		JUND (exon 1 of 1)	1	0.69288	0.271225	1.35276			FBXO7 (exon 9 of 9)	1	0.31162	1.59828	2.54654	0.35294			BOD1L1 (exon 4 of 26)	1	1.08687	0.270054	0.669041	1.70293	0.69643			SNRK (exon 3 of 7)	1	0.905413	0.738444	0.346147	1.10845
		UBA52 (intron 4 of 4)	1	0.573006	0.222924	2.44888			MIR6819 (exon 22 of 41)	1	0.454445	0.451126	1.27048	0.772057			REST (exon 4 of 4)	1	0.271719	1.21524	0.501781	1.17895	0.391742			CCR2 (exon 2 of 2)	1	0.713356	0.436353	0.613625	1.39732					Differential gene expression relative to pre-surgery
		FTL (exon 1 of 4)	1	0.396934	0.390251	1.78736			NCF4-AS1 (exon 8 of 9)	1	0.545334	0.180451	1.25093	0.772057			TET2-AS1 (exon 11 of 11)	1	1.35859	0.405081	0.334521	1.08071	0.783484			PARP9 (exon 3 of 5)	1	0.490432	0.545442	0.306812	1.04799			patient# 4		pre-surgery	post-surgery	post-recurrence
		FTL (exon 2 of 4)	1	0.513244	0.126151	1.84022			ARHGAP15 (exon 2 of 14)	1	1.45423	0.360901	1.14669	0.617646			KIAA0754 (exon 51 of 93)	1	0.679297	0.455716	0.627226	1.17895	0.685548			TNFSF10 (exon 4 of 4)	1	0.923166	1.0588	0.397051	1.46924				mRNAs ID/miRNAs ID	1d	7d	0d
		FTL (exon 3 of 4)	1	0.558979	0.161124	2.26685			GCA (exon 2 of 8)	1	0.363556	0.721802	1.09457	0.463234			CD14 (exon 3 of 3)	1	0.58524	0.467401	0.849168	1.17895	1.14509			MRPS15 (exon 18 of 18)	1	0.445847	0.218177	0.715896	1.22265			mRNA	STOM (exon 8 of 8)	1	0.301249	1.01078
		FTL (exon 4 of 4)	1	0.509647	0.0506962	1.89504			HNRNPA3 (exon 5 of 5)	1	0.454445	0.451126	1.17275	0.772057			PRPF4B (exon 2 of 15)	1	0.543437	0.405081	0.669041	2.16141	1.17523			LOC105377372 (exon 10 of 15)	1	1.03536	1.19997	0.374993	1.17414				QSER1 (exon 4 of 13)	1	0.369715	1.01785
		MIR150 (exon 5 of 5)	1	1.77925	0.361633	1.60004			STRADB (exon 12 of 12)	1	0.363556	1.80451	2.18913	0.154411			PPP1R18 (exon 1 of 3)	1	0.483055	0.810161	1.11507	1.96492	1.30581			ACSL1 (exon 2 of 20)	1	0.326955	0.299993	0.749986	2.08142				FTH1	1	0.277286	1.01785
		RPS9 (exon 4 of 5)	1	1.28311	0	1.09094			RPL37A (exon 4 of 4)	1	0.389525	0.38668	1.22859	1.21323			HLA-DRA (exon 2 of 5)	1	0	0.694424	0.573464	1.34737	1.11926			EIF4EBP3 (15 of 34)	1	0.891695	0.545442	0.204542	1.04799				SNORD82 (exon 3 of 14)	1	0.29049	1.09964
		ZNF460 (exon 3 of 3)	1	1.43475	0.246568	1.11077			CXCR1 (exon 2 of 2)	1	0.454445	0.85714	1.13366	0.752756			HLA-DPA1	1	1.08687	1.82286	0.334521	1.37545	0.783484			ARHGAP26-AS1 (exon 6 of 23)	1	0.802525	0.327265	0.920437	1.04799				SNORD96A (exon 8 of 8)	1	0.338905	1.04966
		PTPRA (exon 9 of 28)	1	0.548238	0.246568	1.9174			GPBAR1 (exon 9 of 10)	1	0.302964	0.300751	1.04244	0.900733			CRYBG1 (exon 2 of 20)	1	0.996302	0.30381	0.501781	1.76843	0.718194			CD74 (exon 2 of 7)	1	0.267508	0.65453	0.511354	1.04799				PABPC1 (exon 6 of 15)	1	0.254179	1.39955
		HIST3H2BB	1	0.769866	0	1.56772			GPX1 (exon 2 of 2)	1	0.484742	0.962403	3.7528	0.514705			RNF146 (exon 3 of 3)	1	0.362292	0.405081	0.16726	1.17895	0.261161			HLA-A (exon 4 of 8).2	1	1.38956	0.499988	1.12498	1.28088
		ATP5F1E (exon 2 of 3)	1	1.01508	0.482177	1.73257			EPB41 (exon 2 of 21)	1	0.481177	2.65369	3.12733	0.499566			LOC729603 (exon 48 of 48)	1	1.24214	0.347212	1.00356	1.17895	1.23119			ZNF451-AS1 (exon 10 of 15)	1	1.17704	0.83998	0.449992	1.15279			miRNA/ UEM3'	mir-22	1	0.36	1.05
		FBXO7 (exon 9 of 9)	1	0.482522	0.420207	2.4646			EPB41 (exon 3 of 21)	1	0.427713	1.48606	3.21931	0.635812			RPS6KA2-AS1 (exon 9 of 9)	1	0.181146	0.20254	0.836302	1.96492	1.56697			PNRC1 (exon 1 of 2)	1	0.735648	0.499988	1.21873	1.12077				mir-7-1	1	0.43	1.34
		ZNF638 (exon 2 of 28)	1	1.25103	0.169515	1.00003			TKT (exon 8 of 14)	1	0.330506	0.164046	1.27936	0.280748			RAVER2 (exon 25 of 25)	1	0.181146	1.21524	0.16726	1.57194	0.914065			NAMPT (exon 4 of 11)	1	0.944536	0.622208	0.458325	1.63667				mir-210	1	0.32	1.11
		CDC42 (exon 5 of 6)	1	0.855407	0.301361	1.05053			TMEM200B (exon 12 of 21)	1	0.165253	1.47641	1.84797	0.70187			NAMPT (exon 10 of 11)	1	1.56238	0.379763	1.12901	1.40001	1.22419			NAMPT (exon 2 of 11)	1	0.490432	1.54282	1.60711	1.78408				mir-501	1	0.44	1.44
		RPL37A (exon 2 of 4)	1	2.32076	0.235848	1.02453			HCLS1 (exon 13 of 21)	1	0.495759	0.328092	1.13721	0.842244			ZC3HAV1 (exon 4 of 9)	1	0.752452	0.28044	0.617577	1.26964	0.662948			TNFRSF10C (exon 5 of 5)	1	0.499686	0.611306	0.488198	1.01503				mir-532	1	0.44	1.15
		GPX1 (exon 2 of 2)	1	0.648605	0.357659	5.92063			WDR1 (exon 5 of 15)	1	0.991517	0.164046	1.13721	0.421122			ZZZ3 (exon 5 of 15)	1	0.181146	1.41778	0.836302	1.76843	0.391742			SLC25A37 (exon 1 of 4)	1	0.794033	0.399991	0.589275	1.09789				mir-4677	1	0.33	1.24
		RPL29 (exon 4 of 4)	1	3.34831	0.258309	1.80091			SMAP2 (exon 2 of 10)	1	0.340834	0.789471	1.56366	1.06158			(exon 38 of 59)	1	0.790454	0.883812	0.456164	1.28613	0.712258			SNORA1B (exon 7 of 13)	1	0.267508	1.30906	0.306812	1.04799
		ISY1-RAB43 (exon 4 of 5)	1	0.870284	0.471695	1.31545			CENPU (exon 20 of 20)	1	0.727113	0.180451	2.8146	0.154411			(exon 36 of 59)	1	0.691648	0.220953	0.364932	1.07178	0.997161			DOCK8 (exon 14 of 48)	1	0.588519	0.399991	0.52499	1.15279			miRNA/ UEM5'	mir-185	1	0.33	1.15
		CCNI (exon 7 of 7)	1	0.606561	0.164379	3.75547			CENPU (exon 15 of 20)	1	0.181778	1.0827	1.4073	0.772057			RBM33 (exon 5 of 18)	1	1.08687	1.04164	0.430098	1.85264	0.447705			KLHL9 (exon 1 of 1)	1	0.686605	1.43997	0.337494	1.53705				mir-451a	1	0.38	1.1
		YBX1 (exon 5 of 8)	1	0.424593	0.887645	1.58682			BASP1 (exon 2 of 2)	1	0.484742	0.902253	1.04244	0.720587			RAB11FIP1 (exon 2 of 5)	1	0.691648	0.33143	0.821096	1.39331	0.427355												mir-484	1	0.2	1.51
		YBX1 (exon 6 of 8)	1	0.598785	0.301361	2.14955			SNX18 (exon 1 of 1)	1	0.534642	0.42459	1.10376	1.45328			NSD3 (exon 2 of 10)	1	0.691648	0.441906	0.821096	1.17895	0.427355		miRNA/ UEM3'	let-7b	1	1.44	0.46	1.65	1.94				mir-532	1	0.35	1.09
		YBX1 (exon 7 of 8)	1	0.332442	0.246568	1.5207			RAPGEF6 (exon 13 of 17)	1	0.99978	0.451126	1.64185	1.08088			SDCBP (exon 6 of 10)	1	0.905729	0.20254	1.00356	1.17895	1.69755			mir-185	1	0.79	1.63	0.47	1.56
		CD14 (exon 3 of 3)	1	0.853095	0.439824	1.39954			ARHGAP26-AS1 (exon 7 of 23)	1	0.419488	1.11047	1.3231	0.712668			RANBP6 (exon 2 of 2)	1	0.310536	0.520818	0.71683	1.17895	0.335779			mir-340	1	0.87	0.37	1.86	1.47
		RPS14 (exon 5 of 5)	1	1.89259	0.339031	1.54549			SNORD141A	1	1.06037	0.300751	1.17275	1.67279												mir-424	1	0.97	0.4	0.95	1.06
		HIST1H2BK	1	3.19352	0.301361	1.06669			PNRC1 (exon 2 of 2)	1	0.382691	1.42461	1.72826	0.487615		miRNA/ UEM3	mir-26b	1	1.73	1.25	0.4	3.63	0			mir-3127	1	0.42	0.66	0.84	2.97
		HIST1H3H (exon 1 of 1)	1	1.84098	0.471695	1.69491			VNN2 (exon 2 of 5)	1	0.121185	1.203	1.14669	0.102941			mir-30c-1	1	0.87	0.71	0.45	1.76	0			mir-3909	1	0.75	0.4	1.09	3.31
		TUBB (exon 4 of 4)	1	1.53973	0.361633	1.18306			HECA (exon 2 of 4)	1	0.969484	0.481202	1.04244	0.617646			mir-378a	1	0.48	0.7	0.94	4.72	1.84			mir-6513	1	1.04	0.45	2.12	2.02
		B3GALT4 (exon 3 of 6)	1	2.107	0	1.19429			SOD2 (exon 3 of 5)	1	0.363556	0.962403	1.35518	0.823528			mir-576	1	0.37	1.3	1.1	5.04	0			mir-6741	1	1.08	0.49	1.5	1.98
		SNORD141A	1	2.89537	0.353771	1.41664			APTR (exon 13 of 18)	1	0.100988	1.10275	1.04244	0.600489			mir-766	1	0.81	0.73	0.49	1.56	0			mir-6747	1	0.95	0.42	1.48	3.49
		SNORD141B	1	1.7116	0.49766	1.11829			BHLHA15 (exon 11 of 14)	1	0.419488	0.138808	1.20282	0.356334			mir-10399	1	1.27	0.85	0.42	3.02	0			mir-6873	1	0.65	0.37	1.22	2.26
		SNX3 (exon 3 of 4)	1	0.58928	0.401814	1.77782			NAMPT (exon 6 of 11)	1	0.484742	1.203	1.45942	1.33823
		CALHM6 (exon 6 of 6)	1	0.992272	0	1.37701			NAMPT (exon 4 of 11)	1	0.471277	1.06934	1.73741	0.514705		miRNA/ UEM5'	mir-362	1	0.83	0.69	0.49	2.74	0		miRNA/ UEM5'	mir-125a	1	2	0.49	1.12	1.23
		ZNF117 (exon 2 of 2)	1	1.1548	0.159544	1.30057			NAMPT (exon 2 of 11)	1	0.484742	1.0827	2.08489	0.617646			mir-491	1	0.99	0.48	0.31	5.62	0			mir-130b	1	0.97	0.47	1.44	1.32
		APTR (exon 13 of 18)	1	0.534629	0.452041	1.06669			MKRN1 (exon 5 of 7)	1	0.454445	1.01503	1.75912	0.386029			mir-181d	1	0.48	0.59	0.72	1.08	0			mir-181d	1	1.26	0.65	0.3	1.1
		CTSB (exon 10 of 10)	1	0.423427	0.813674	2.08005			TLN1 (exon 5 of 57)	1	0.432805	0.859288	2.01043	0.808822			mir-769	1	0.43	0.8	1.04	4.6	1.1			mir-504	1	1.06	0.57	0.36	1.25
		CTSB (exon 7 of 10)	1	0.363548	0.452041	1.97581											mir-1294	1	0	0.95	1.47	1.25	0			mir-4746	1	0.36	1.25	1.15	2.49
		CTSB (exon 5 of 10)	1	0.46192	0	2.71522		miRNA/ UEM3'	let-7f-1	1	1.06	0.39	1.34	1.03			mir-1307	1	0	0.83	1.03	1.76	0
		CTSB (exon 3 of 11)	1	0.384933	0	2.37582			mir-19a	1	0	0.66	1.46	0.57			mir-3200	1	1.34	0.86	0.36	1.76	0
		YTHDF3 (exon 5 of 6)	1	0.931443	0.401814	1.28219			mir-29a	1	0.72	0.39	1.85	0.57			mir-4286	1	0.57	0.6	0	2.63	0
		VCPIP1 (exon 1 of 3)	1	1.33925	0.339031	1.36367			mir-30c-1	1	0.4	0.79	1.03	1.14
									mir-1249	1	0.49	0.59	1.13	0.94
	miRNA/ UEM3'	let-7b	1	0.78	0.26	1.11			mir-4677	1	0.43	1.11	1.24	0.59
		mir-7-1	1	1.57	0.41	1.44			mir-5001	1	1.38	0.39	1.86	0.71
		mir-340	1	1.7	0.13	1.09
		mir-424	1	1.02	0.12	1.09		miRNA/ UEM5'	mir-22	1	1	0.4	1.25	1.15
		mir-574	1	0.47	0.86	1.23			mir-4286	1	0	0.98	1.01	0.78
		mir-625	1	0.67	0.28	1.84
		mir-421	1	1.8	0.48	1.61
		mir-1249	1	0.47	0.44	2.76
		mir-664a	1	0.57	0.13	1.01
		mir-1307	1	0.76	0.29	1.36
		mir-3909	1	1.43	0.19	1.31
		mir-4732	1	0.89	0.4	1.12
		mir-5010	1	0.54	0.38	1.1
	miRNA/ UEM5'	mir-204	1	0.86	0	1.15
		mir-130b	1	1.04	0.29	2.12
		mir-484	1	0.77	0.47	2.01
		mir-1271	1	1.21	0.46	1.45
		mir-454	1	1.23	0.16	2.82
		mir-1306	1	0.41	0.11	2.85
