# Supplementary material for: Liquid Biopsy in Whole Blood for Identification of Gene Expression Patterns (mRNA and miRNA) Associated with Recurrence of Glioblastoma WHO CNS Grade 4
Source: Cancers (Basel). 2024 Jun 26;16(13):2345. doi: 10.3390/cancers16132345 (PMC11240769; doi:10.3390/cancers16132345)
Supplement: Supplementary file 1 [file cancers-16-02345-s001.zip › cancers-3036244_Supplemental Table S2.xlsx]

## Sheet: Tabelle1
Supplemental Table 2
Muhtadi et al.
#	Gene ID		Mapped ID		Gene Name;Gene Symbol;Persistent id;Orthologs		PANTHER Family/Subfamily		PANTHER Protein Class		Species		Reference to Glioblastoma
													Sample origin	Association with GBM	Source/References
Genes related to profiliration
1	HUMAN|HGNC=2527|UniProtKB=P07858		CTSB		Cathepsin B;CTSB;PTN002487953;orthologs		CATHEPSIN B (PTHR12411:SF895)		cysteine protease(PC00081)		Homo sapiens		1) U251 and U87 cell lines 2) TCGA* and CGGA# databases (Glioma grade II -IV)	1) Radiosensitivity in GBM cells by causing cell cycle arrest and down-regulating HR efficiency 2) promising biomarker and potential target in the diagnosis, treatment and prognostic assessment of gliomas	1) Zhang et al. 2018 2) Ma et al. 2022	[1] [2]
2	HUMAN|HGNC=12022|UniProtKB=P13693		TPT1		Translationally-controlled tumor protein;TPT1;PTN002485615;orthologs		TPT1-LIKE PROTEIN-RELATED (PTHR11991:SF9)		non-motor microtubule binding protein(PC00166)		Homo sapiens		GBM tumor tissue patients	Promote cancer cell proliferation by upregulating ECM1	Gao et al. 2019	[3]
3	HUMAN|HGNC=9966|UniProtKB=Q13127		REST		RE1-silencing transcription factor;REST;PTN002553473;orthologs		RE1-SILENCING TRANSCRIPTION FACTOR (PTHR24403:SF102)		C2H2 zinc finger transcription factor(PC00248)		Homo sapiens		1) U-87 and U-251 GBM cells 2) GBM stem cells obtained by acute cell dissociation of human	1) REST is a master regulator that maintains GBM cell proliferation and migration, partly by regulating the cell cycle by repressing downstream genes. 2) The novel function of REST is to maintain self-renewal and other oncogenic properties of GSCs in GBM.	1) Zhang et al. 2016 2) Kamal et al. 2012	[4] [5]
4	HUMAN|HGNC=4341|UniProtKB=P15104		GLUL		Glutamine synthetase;GLUL;PTN002500906;orthologs		GLUTAMINE SYNTHETASE (PTHR20852:SF45)		ligase(PC00142)		Homo sapiens		CHG5, SHG44, LN18, U251 cell lines	GLUL plays a crucial role in tumor growth and proliferation. The expression of GLUL was upregulated in high-grade compared to low-grade glioma cells	Zhang et al. 2020	[6]
5	HUMAN|HGNC=9824|UniProtKB=P43351		RAD52		DNA repair protein RAD52 homolog;RAD52;PTN002486322;orthologs		DNA REPAIR PROTEIN RAD52 HOMOLOG (PTHR12132:SF1)		DNA metabolism protein(PC00009)		Homo sapiens		GBM 8401 cells	RAD52 plays another crucial role in the repair of DNA DSBs during the G0/G1 phase of the cell cycle	Cheng et a. 2022	[7]
6	HUMAN|HGNC=10387|UniProtKB=P62263		RPS14		40S ribosomal protein S14;RPS14;PTN002482864;orthologs		40S RIBOSOMAL PROTEIN S14 (PTHR11759:SF68)		ribosomal protein(PC00202)		Homo sapiens		Tumor tissues and para-carcinoma tissues, Human glioma cell lines U251	RPS14 plays an essential role in glioma progression	Hu et al. 2023	[8]
7	HUMAN|HGNC=590|UniProtKB=Q13490		BIRC2		Baculoviral IAP repeat-containing protein 2;BIRC2;PTN002467533;orthologs		BACULOVIRAL IAP REPEAT-CONTAINING PROTEIN 2 (PTHR10044:SF79)		protease inhibitor(PC00191)		Homo sapiens		T98G cell line	Contribute to the apoptotic pathways and effect TMZ treatment	Vidomanova et al. 2022	[9]
8	HUMAN|HGNC=3999|UniProtKB=P02792		FTL		Ferritin light chain;FTL;PTN002478947;orthologs		FERRITIN LIGHT CHAIN (PTHR11431:SF47)		storage protein(PC00210)		Homo sapiens		Glioma samples: low-grade glioma (grade I and II) and GBM (grade IV), U251MG, A172, and U87M Gcell lines	FTL regulates the growth of GBM cells via the GADD45/JNK pathway	Wu et al. 2016	[10]
9	HUMAN|HGNC=5039|UniProtKB=P52597		HNRNPF		Heterogeneous nuclear ribonucleoprotein F;HNRNPF;PTN002493519;orthologs		HETEROGENEOUS NUCLEAR RIBONUCLEOPROTEIN F (PTHR13976:SF32)		RNA splicing factor(PC00148)		Homo sapiens		T98G glioma cells	Expression of HnRNPF was higher in glioma cell lines compared to normal brain tissues, HnRNPF could inhibit glioma cell proliferation.	Yang et al. 2015	[11]
10	HUMAN|HGNC=8022|UniProtKB=P49902		NT5C2		Cytosolic purine 5'-nucleotidase;NT5C2;PTN002486167;orthologs		CYTOSOLIC PURINE 5'-NUCLEOTIDASE (PTHR12103:SF17)		nucleotide phosphatase(PC00173)		Homo sapiens		U251MG, U118, T98MG, U87MG, and 293T cell lines. P1, P2, and P3 cell lines were obtained from human glioma specimens	TRIM22 forms a complex with NT5C2 in GBM and regulates the ubiquitination of retinoic acid-inducible gene-I (RIG-I). TRIM22-NT5C2 complex orchestrates the proliferation of GBM and benefits of TMZ through post-translational modification of RIG-I and the regulation of the RIG-I/NF-κB/CCAR1 pathway and is a promising target for single-pathway multi-target therapy.	Fei et al. 2022	[12]
11	HUMAN|HGNC=30092|UniProtKB=P43490		NAMPT		Nicotinamide phosphoribosyltransferase;NAMPT;PTN002536557;orthologs		NICOTINAMIDE PHOSPHORIBOSYLTRANSFERASE (PTHR43816:SF1)		transferase(PC00220)		Homo sapiens		U87 and U251 cells + In vivo tumorigenesis in nude mice	NAMPT knockdown slowed the growth of tumors in vivo. Therefore,the NAMPT may be a potential prognostic and therapeutic biomarker for glioblastoma.	Guo et al. 2019	[13]
12	HUMAN|HGNC=32594|UniProtKB=Q8TCU6		PREX1		Phosphatidylinositol 3,4,5-trisphosphate-dependent Rac exchanger 1 protein;PREX1;PTN002504274;orthologs		PHOSPHATIDYLINOSITOL 3,4,5-TRISPHOSPHATE-DEPENDENT RAC EXCHANGER 1 PROTEIN (PTHR22829:SF6)		guanyl-nucleotide exchange factor(PC00113)		Homo sapiens		Primary glioblastoma (PriGO) cultures, PriGO cell culture cells were established as xenografts in SCID/Beige mice	PREX1 is expressed in glioblastoma cells isolated under serum-free conditions and in patient biopsies. PREX1 promotes the motility and invasion of glioblastoma cells, promoting Rac-mediated activation of p21-associated kinases and atypical PKC, which have established roles in cell motility.	Gont et al. 2017	[14]
13	HUMAN|HGNC=19680|UniProtKB=Q8TDU6		GPBAR1		G-protein coupled bile acid receptor 1;GPBAR1;PTN002517549;orthologs		G-PROTEIN COUPLED BILE ACID RECEPTOR 1 (PTHR24246:SF31)		G-protein coupled receptor(PC00021)		Homo sapiens		Data from TCGA*	GPBAR1 promoted the proliferation of HGG by inducing MAFB expression. Both GPBAR1 and MAFB were prognostic biomarkers of HGG; high-grade (grade III and IV)	Sun et al. 2022	[15]
14	HUMAN|HGNC=22938|UniProtKB=P59046		NLRP12		NACHT, LRR and PYD domains-containing protein 12;NLRP12;PTN002515901;orthologs		NACHT, LRR AND PYD DOMAINS-CONTAINING PROTEIN 12 (PTHR45690:SF11)		defense/immunity protein(PC00090)		Homo sapiens		Multi-Omics Data from TCGA* (LGG and GBM)	NLRP12 identification as a candidate prognostic marker for glioma progression.	Sharma et al. 2019	[16]
15	HUMAN|HGNC=5398|UniProtKB=P13284		IFI30		Gamma-interferon-inducible lysosomal thiol reductase;IFI30;PTN002491159;orthologs		GAMMA-INTERFERON-INDUCIBLE LYSOSOMAL THIOL REDUCTASE (PTHR13234:SF8)		reductase(PC00198)		Homo sapiens		1) GEO$ database 2)CGGA# and TCGA* cohorts	1) Poor prognosis of GBM patients 2) IFI30 is involved in the malignant progression and chemotherapy response of glioblastoma.	1) Yin et al. 2022 2) Zhu et al. 2020	[17] [18]
16	HUMAN|HGNC=11850|UniProtKB=O00206		TLR4		Toll-like receptor 4;TLR4;PTN002549955;orthologs		TOLL-LIKE RECEPTOR 4 (PTHR24365:SF521)		transmembrane signal receptor(PC00197)		Homo sapiens		U87MG, and GBM mesenchymal subtype cell line	Stimulation of TLR4 combined with pharmacological inhibition of the DNA repair pathway may be an alternative treatment for GBM patients	Moretti et al. 2021	[19]
17	HUMAN|HGNC=225|UniProtKB=P55265		ADAR		Double-stranded RNA-specific adenosine deaminase;ADAR;PTN002475005;orthologs		DOUBLE-STRANDED RNA-SPECIFIC ADENOSINE DEAMINASE (PTHR10910:SF107)		RNA metabolism protein(PC00031)		Homo sapiens		De novo GBM tumors and control brain tissues. The human glioblastoma cell lines U87MG, U118MG, T98G, and A172	ADARs as essential RNA-binding proteins for cell homeostasis as well as cancer progression. Additionally ADAR1 knockdown is sufficient to strongly inhibit glioblastoma growth in vivo.	Tassinari et al. 2021	[20]
18	HUMAN|HGNC=10389|UniProtKB=P62244		RPS15A		40S ribosomal protein S15a;RPS15A;PTN002482859;orthologs		40S RIBOSOMAL PROTEIN S15A (PTHR11758:SF13)		ribosomal protein(PC00202)		Homo sapiens		cell line U87 and U251	Our findings indicate that RPS15A promotes cell proliferation and migration in glioblastoma	Yao et al. 2016	[21]
19	HUMAN|HGNC=24040|UniProtKB=Q96A54		ADIPOR1		Adiponectin receptor protein 1;ADIPOR1;PTN002500925;orthologs		ADIPONECTIN RECEPTOR PROTEIN 1 (PTHR20855:SF40)		G-protein coupled receptor(PC00021)		Homo sapiens		U251 cells	ADIPOR1 inhibits human glioblastoma cell growth through the AMPK/mTOR pathway	Jie et al. 2021	[22]
20	HUMAN|HGNC=3377|UniProtKB=P11171		EPB41		Protein 4.1;EPB41;PTN002510833;orthologs		PROTEIN 4.1 (PTHR23280:SF12)		non-motor actin binding protein(PC00165)		Homo sapiens		ell lines U251, A172, U-118 and U87, frozen tumot tissues	miR-431-5p could influence the proliferation, invasion and migration of human glioblastoma multiforme cells by targeting EPB41L1	Han et al. 2019	[23]
Oncogenic Biomarkers
21	HUMAN|HGNC=3802|UniProtKB=Q16676		FOXD1		Forkhead box protein D1;FOXD1;PTN002483593;orthologs		FORKHEAD BOX PROTEIN D1 (PTHR11829:SF348)		winged helix/forkhead transcription factor(PC00246)		Homo sapiens		1) cell lines/Xenograft model/ tumor tissues 2) Mouse intracranial xenograft tumor models	1) potential oncogenic biomarker 2) poor prognosis in glioma patients	1) Gao et al. 2020 2) Cheng et al. 2016	[24] [25]
22	HUMAN|HGNC=7133|UniProtKB=O14686		KMT2D		Histone-lysine N-methyltransferase 2D;KMT2D;PTN002505168;orthologs		HISTONE-LYSINE N-METHYLTRANSFERASE 2D (PTHR45888:SF2)				Homo sapiens		Glioblastoma cell lines	known as MLL2 is amplified in one of five glioblastoma cell lines and is a likely critical gene in 19q13.1 amplifications	Huntsman et al. 1999	[26]
23	HUMAN|HGNC=8554|UniProtKB=P11940		PABPC1		Polyadenylate-binding protein 1;PABPC1;PTN002512487;orthologs		POLYADENYLATE-BINDING PROTEIN 1 (PTHR24012:SF409)		RNA metabolism protein(PC00031)		Homo sapiens		Glioma tissues and normal brain tissues, Normal human astrocyte (HA), Human U87, U251 glioblastoma cell lines	The smallest tumor and the longest survival overexpress PABPC1 combined with BDNF-AS	Su et al. 2020	[27]
24	HUMAN|HGNC=25245|UniProtKB=Q86X24		HORMAD1		HORMA domain-containing protein 1;HORMAD1;PTN008299874;orthologs		HORMA DOMAIN-CONTAINING PROTEIN 1 (PTHR48225:SF1)				Homo sapiens		GBM paraffin embedded tissue sample	HORMAD1 is the most frequently expressed gene in GBM tissue samples.	Anavari et al. 2018	[28]
25	HUMAN|HGNC=24118|UniProtKB=Q8IXQ6		PARP9		Protein mono-ADP-ribosyltransferase PARP9;PARP9;PTN002494684;orthologs		PROTEIN MONO-ADP-RIBOSYLTRANSFERASE PARP9 (PTHR14453:SF70)				Homo sapiens		TCGA* and GEO$ databases	PARP9 is highly expressed in glioma, and high expression of PARP9 is associated with poor prognosis and advanced clinicopathological features.	Xu et al. 2020	[29]
26	HUMAN|HGNC=1736|UniProtKB=P60953		CDC42		Cell division control protein 42 homolog;CDC42;PTN002514683;orthologs		CELL DIVISION CONTROL PROTEIN 42 HOMOLOG (PTHR24072:SF337)		small GTPase(PC00208)		Homo sapiens		Human cell lines, A172, U118MG, U251MG, U87MG, and LN229	High Cdc42 expression is associated with poorer progression free survival	Okura et al. 2016	[30]
27	HUMAN|HGNC=11895|UniProtKB=Q03169		TNFAIP2		Tumor necrosis factor alpha-induced protein 2;TNFAIP2;PTN002501719;orthologs		TUMOR NECROSIS FACTOR ALPHA-INDUCED PROTEIN 2 (PTHR21292:SF4)		membrane traffic protein(PC00150)		Homo sapiens		1) U87-MG, U87-ST8Sia3 and GBM CSC lines 2) U87 and U251 cells	1) Overexpressed 2) Expression of TNFAIP2 was inversely correlated with miR-184 in glioma with miR-184 mimicking having a higher apoptosis rate, triggering an accumulation of cells at the G0/G1 phase and decreased cells in S-phase	1) Kalle et al. 2023 2) Cheng et al. 2013	[31] [32]
28	HUMAN|HGNC=12754|UniProtKB=O75083		WDR1		WD repeat-containing protein 1;WDR1;PTN002500470;orthologs		WD REPEAT-CONTAINING PROTEIN 1 (PTHR19856:SF0)		non-motor actin binding protein(PC00165)		Homo sapiens		Tumor tissues and TCGA* (more than 500 GBM cases)	WDR1 is significantly over-expressed in primary glioblastoma and can independently predict unfavorable clinical outcome for primary glioblastoma patients.	Xu et al. 2016	[33]
29	HUMAN|HGNC=8881|UniProtKB=P07737		PFN1		Profilin-1;PFN1;PTN002493405;orthologs		PROFILIN-1 (PTHR13936:SF14)		non-motor actin binding protein(PC00165)		Homo sapiens		Mouse model of GBM: Ntv-a/Ink4a–Arf−/− Gli–luc mice	Endothelial cells (EC)-specific Pfn-1 phosphorylation is associated with tumour aggressiveness in human glioma.	Fan et al. 2014	[34]
30	HUMAN|HGNC=4947|UniProtKB=P01903		HLA-DRA		HLA class II histocompatibility antigen, DR alpha chain;HLA-DRA;PTN002500596;orthologs		HLA CLASS II HISTOCOMPATIBILITY ANTIGEN, DR ALPHA CHAIN (PTHR19944:SF86)		major histocompatibility complex protein(PC00149)		Homo sapiens		TCGA* GBM (RNA-Seq data) and GTEx normal brain cortex	High-confidence GBM molecular signature, HLA-DRA, CD44, SLC1A5, EGFR, ITGB2, PTPRJ, which were significantly upregulated in GBM. Importantly, high expression of HLA-DRA is significantly associated with poor disease-free survival	Syafruddin et al. 2021	[35]
31	HUMAN|HGNC=1107|UniProtKB=Q07352		ZFP36L1		mRNA decay activator protein ZFP36L1;ZFP36L1;PTN002488690;orthologs		MRNA DECAY ACTIVATOR PROTEIN ZFP36L1 (PTHR12547:SF53)		RNA metabolism protein(PC00031)		Homo sapiens		GEO$ database : GSE103228 microarray data	ZFP36L1 was significantly upregulated in GBM vs. normal brain tissues, and high ZFP36L1 expression was positively associated with poor survival of GBM patients.	Guo et al. 2020	[36]
32	HUMAN|HGNC=7989|UniProtKB=P01111		NRAS		GTPase NRas;NRAS;PTN002514539;orthologs		GTPASE NRAS (PTHR24070:SF189)		small GTPase(PC00208)		Homo sapiens		Frozen tumor samles: primary glioblastomas, including classic glioblastomas, giant cell glioblastomas and gliosarcomas	NRAS and BRAF are aberrantly activated by point mutations in a small subset of glioblastomas. Oncogenic point mutations	Knobbe et al. 2004	[37]
33	HUMAN|HGNC=10348|UniProtKB=P61513		RPL37A		60S ribosomal protein L37a;RPL37A;PTN008298531;orthologs		60S RIBOSOMAL PROTEIN L37A (PTHR48160:SF1)				Homo sapiens		Data set (Affymetrix U95Av2 oligonucleotide array) astrocytoma samples: low-grade astrocytomas (LGAs) and high grades (HGAs).	Gene encoding ribosomal proteins is upregulated in high-grade.	MacDonald et al. 2007	[38]
Immune and tumor microenvironment related genes
34	HUMAN|HGNC=10909|UniProtKB=Q9NP59		SLC40A1		Solute carrier family 40 member 1;SLC40A1;PTN002481452;orthologs		SOLUTE CARRIER FAMILY 40 MEMBER 1 (PTHR11660:SF47)		secondary carrier transporter(PC00258)		Homo sapiens		cancer genome atlas (TCGA*) database, single-cell portal database	Slc40a1 may play a role in GBM pathogenesis by modulating the tumor immune microenvironment through the regulation of Il18 and Ccl14	Jiang et al. 2024	[39]
35	HUMAN|HGNC=16787|UniProtKB=Q9BZQ6		EDEM3		ER degradation-enhancing alpha-mannosidase-like protein 3;EDEM3;PTN002482735;orthologs		ER DEGRADATION-ENHANCING ALPHA-MANNOSIDASE-LIKE PROTEIN 3 (PTHR45679:SF2)				Homo sapiens		TCGA* database	EDEM2 is a diagnostic and prognostic biomarker and associated with immune infiltration in glioma	Wu et al. 2022	[40]
36	HUMAN|HGNC=6740|UniProtKB=P61626		LYZ		Lysozyme C;LYZ;PTN002478713;orthologs		LYSOZYME C (PTHR11407:SF28)		glycosidase(PC00110)		Homo sapiens		normal brain tissues and GBM tissues were obtained from TCGA* database	differential expression of LYZ and PIK3AP1, which then leads to a worse prognosis of GBM. We suspect the poor prognosis is mainly related to immune activities and tumour microenvironment variations.	Peng et al. 2020	[41]
37	HUMAN|HGNC=3611|UniProtKB=P30273		FCER1G		High affinity immunoglobulin epsilon receptor subunit gamma;FCER1G;PTN002497667;orthologs		HIGH AFFINITY IMMUNOGLOBULIN EPSILON RECEPTOR SUBUNIT GAMMA (PTHR16803:SF0)		immunoglobulin receptor superfamily(PC00124)		Homo sapiens		CGGA# , TCGA*, and GEO$ database.	FCER1G as a novel predictor for clinical diagnosis, prognosis, and response to immunotherapy in glioma patient.	Xu et al. 2021	[42]
38	HUMAN|HGNC=1697|UniProtKB=P04233		CD74		HLA class II histocompatibility antigen gamma chain;CD74;PTN002493771;orthologs		HLA CLASS II HISTOCOMPATIBILITY ANTIGEN GAMMA CHAIN (PTHR14093:SF17)		scaffold/adaptor protein(PC00226)		Homo sapiens		TCGA*, CGGA# , and GEO$ databases	CD74 was associated with poor prognosis and high immune infiltration	Xu et al. 2021	[43]
39	HUMAN|HGNC=2745|UniProtKB=O00571		DDX3X		ATP-dependent RNA helicase DDX3X;DDX3X;PTN002774741;orthologs		ATP-DEPENDENT RNA HELICASE DDX3X (PTHR47958:SF188)		RNA helicase(PC00032)		Homo sapiens		GEO datasets ( grade IV, III, II glioma, non-tumor control and grade II oligodendroglioma)	DDX3X expression level positively correlates with WHO pathologic grading and poor survival outcome, indicating that DDX3X is a valuable biomarker in human gliomas.	Hueng et al. 2015	[44]
40	HUMAN|HGNC=1603|UniProtKB=P41597		CCR2		C-C chemokine receptor type 2;CCR2;PTN002471046;orthologs		C-C CHEMOKINE RECEPTOR TYPE 2 (PTHR10489:SF913)		cell adhesion molecule(PC00069)		Homo sapiens		1) TCGA* database and ImmPort database 2) Frozen specimens. NHA/hTERT and NHA/hTRET/E6E7 cells and (U87, U251, SF763, SF767, SF268, and SF295) cells	1) Immune related gene as a marker gene for the construction of an immune-related risk score model. 2) CCR2A might be associated with the pathobiology of GBM such as host response to treatment and tumor cell migration.	1) Ren et al. 2022 2) Liang et al. 2008	[45] [46]
41	HUMAN|HGNC=1628|UniProtKB=P08571		CD14		Monocyte differentiation antigen CD14;CD14;PTN002472170;orthologs		MONOCYTE DIFFERENTIATION ANTIGEN CD14 (PTHR10630:SF3)		transmembrane signal receptor(PC00197)		Homo sapiens		1) Human glioblastoma cell line U87 MG 2) Human glioblastoma cell line (U87-MG)	1) The lower expression level of CD14 in human GBM cell line, might have a potential implication for CD14 mediated cerebral pathology. 2) might have a potential for diagnosis of inflammatory mechanisms in immune mediated disorders of in vitro models of human brain inflammatory disease.	1) Haghparast et al. 2011 2) Malvandi et al. 2011	[47] [48]
42	HUMAN|HGNC=3569|UniProtKB=P33121		ACSL1		Long-chain-fatty-acid--CoA ligase 1;ACSL1;PTN002535004;orthologs		LONG-CHAIN-FATTY-ACID--COA LIGASE 1 (PTHR43272:SF28)		ligase(PC00142)		Homo sapiens		TCGA*: 153 GBM samples from the RNA-sequencing data based on 2752 metabolism-related genes (MRGs).	Five MRGs (ACSL1, NDUFA2, CYP1B1, SLC11A1, and COX6B1) correlated with survival outcomes were identified based on metabolism-related co-expression module analysis. Laboratory-based validation tests further showed the expression of these MRGs in GBM tissues and how their expression influences cell function.	Li et al. 2024	[49]
43	HUMAN|HGNC=4938|UniProtKB=P20036		HLA-DPA1		HLA class II histocompatibility antigen, DP alpha 1 chain;HLA-DPA1;PTN002500595;orthologs		HLA CLASS II HISTOCOMPATIBILITY ANTIGEN, DP ALPHA 1 CHAIN (PTHR19944:SF64)		major histocompatibility complex protein(PC00149)		Homo sapiens		Human brain tumor samples and normal brain samples were collected from patients with a brain tumor	The HLA-DQB1, HLA-DRB1, HLA-DPA1, HLA-B, HLA-DMA, HLA-DRA are associated with GBM. In addition, the pathogenesis of GBM was closely associated with the immune response and pathways, including allograft rejection.	Wang et al. 2015	[50]
44	HUMAN|HGNC=3214|UniProtKB=P13639		EEF2		Elongation factor 2;EEF2;PTN002534025;orthologs		ELONGATION FACTOR 2 (PTHR42908:SF10)		translation elongation factor(PC00222)		Homo sapiens		Tumor tissues fro 16 GBM, glioblastoma cell line A172	eEF2 gene is overexpressed in the majority of several types of cancers and plays an oncogenic role in cancer cell growth. Moreover, the eEF2 gene product is immunogenic and a promising target molecule of cancer immunotherapy for several types of cancers	Oji et al. 2014	[51]
45	HUMAN|HGNC=643|UniProtKB=O43315		AQP9		Aquaporin-9;AQP9;PTN002536592;orthologs		AQUAPORIN-9 (PTHR43829:SF6)		transporter(PC00227)		Homo sapiens		GBM tumor tissue, neural stem cells from Wistar rats stem cells	Aquaporin 9 may have a central role in the tumorigenesis of glioblastoma	Fossdal et al. 2012	[52]
	Tumor supressor gene
46	HUMAN|HGNC=4407|UniProtKB=P50150		GNG4		Guanine nucleotide-binding protein G(I)_G(S)_G(O) subunit gamma-4;GNG4;PTN002492813;orthologs		GUANINE NUCLEOTIDE-BINDING PROTEIN G(I)_G(S)_G(O) SUBUNIT GAMMA-4 (PTHR13809:SF21)		heterotrimeric G-protein(PC00117)		Homo sapiens		The GBM cell lines U87MG, LN229, U373, U343, U251 and LN18	Potential tumor suppressor role in GBM	Pal et al. 2016	[53]
47	HUMAN|HGNC=9588|UniProtKB=P60484		PTEN		Phosphatidylinositol 3,4,5-trisphosphate 3-phosphatase and dual-specificity protein phosphatase PTEN;PTEN;PTN002487381;orthologs		PHOSPHATIDYLINOSITOL 3,4,5-TRISPHOSPHATE 3-PHOSPHATASE AND DUAL-SPECIFICITY PROTEIN PHOSPHATASE PTEN (PTHR12305:SF81)		protein phosphatase(PC00195)		Homo sapiens		TCGA*-GBM and Genotype-Tissue Expression (GTEx) databases	PTEN gene mutations prevail in GBMs and are strongly related to poor prognosis and least survival	Lucifero et al. 2022	[54]
48	HUMAN|HGNC=13524|UniProtKB=P53801		PTTG1IP		Pituitary tumor-transforming gene 1 protein-interacting protein;PTTG1IP;PTN002495630;orthologs		PITUITARY TUMOR-TRANSFORMING GENE 1 PROTEIN-INTERACTING PROTEIN (PTHR15191:SF13)				Homo sapiens		Cell line U87-MG and U251-MG	miR-584 suppresses glioma cell growth by negatively regulating the expression of PTTG1IP	Wang et al. 2014	[55]
49	HUMAN|HGNC=9851|UniProtKB=O60518		RANBP6		Ran-binding protein 6;RANBP6;PTN002471354;orthologs		RAN-BINDING PROTEIN 6 (PTHR10527:SF16)		transporter(PC00227)		Homo sapiens		ATCC: A431, HEK-293T, DF1, LN18, T98G, A172 cells NCI: SF268 and SF295 cells. SKMG-3 cells and GBM tumor spheres	Silencing of RanBP6 promoted glioma growth in vivo. the importin RanBP6 acts as a tumor suppressor in Glioblastoma and regulates EGFR signalling through promoting translocation of STAT3 to the nuclei and repressing EGFR transcription.	Oldrini et al. 2017	[56]
50	HUMAN|HGNC=957|UniProtKB=P80723		BASP1		Brain acid soluble protein 1;BASP1;PTN002509300;orthologs		BRAIN ACID SOLUBLE PROTEIN 1 (PTHR23212:SF0)				Homo sapiens		U87 and U251 cells	The upregulation of tumor suppressor ecDNA-BASP1 played an important role in the suppression of glioma progression induced by DHA. EcDNA-BASP1 may inhibit glioma migration and invasion through repressing epithelial-mesenchymal transition (EMT).	Que et al. 2023	[57]
51	HUMAN|HGNC=16952|UniProtKB=Q9H3M7		TXNIP		Thioredoxin-interacting protein;TXNIP;PTN002476965;orthologs		THIOREDOXIN-INTERACTING PROTEIN (PTHR11188:SF14)		ubiquitin-protein ligase(PC00234)		Homo sapiens		Tissue samples: low-grade gliomas and diffuse astrocytomas (WHO II)] and high-grade gliomas (WHO III) and glioblastomas (WHO IV)].	Higher TXNIP expression level was associated with extended patient survival time. TXNIP functions as a tumor suppressor in malignant glioma cells	Zhang et al. 2017	[58]
Genes related to metastases
52	HUMAN|HGNC=3754|UniProtKB=P21333		FLNA		Filamin-A;FLNA;PTN002541122;orthologs		FILAMIN-A (PTHR38537:SF5)				Homo sapiens		TCGA* databases	poorer overall survival rates	Jiang et al. 2020	[59]
53	HUMAN|HGNC=10720|UniProtKB=P14151		SELL		L-selectin;SELL;PTN002554366;orthologs		L-SELECTIN (PTHR19325:SF543)		complement component(PC00078)		Homo sapiens		TCGA* and GTEX databases	An inflammatory response–related genes as new prognostic marker model. SELL plays a significant physiological role in the development and metastasis of tumors.	Han et al. 2021	[60]
54	HUMAN|HGNC=8823|UniProtKB=P16284		PECAM1		Platelet endothelial cell adhesion molecule;PECAM1;PTN002479482;orthologs		PLATELET ENDOTHELIAL CELL ADHESION MOLECULE (PTHR11481:SF5)		immunoglobulin receptor superfamily(PC00124)		Homo sapiens		Tumor tissue samples	Expression of PECAM-1 by tumor cells may favor angiogenesis by specific PECAM-1 interactions between glial and endothelial cells.	Aroca et al. 1999	[61]
55	HUMAN|HGNC=2746|UniProtKB=P17844		DDX5		Probable ATP-dependent RNA helicase DDX5;DDX5;PTN002774026;orthologs		ATP-DEPENDENT RNA HELICASE DDX5-RELATED (PTHR47958:SF90)		RNA helicase(PC00032)		Homo sapiens		ATCC: U251, A172, Hs683, LN‐229, and U87 U87 and LN‐229 cells	P68 = DDX5 RNA helicase promotes invasion of glioma cells	Wang et al. 2020	[62]
56	HUMAN|HGNC=8014|UniProtKB=P67809		YBX1		Y-box-binding protein 1;YBX1;PTN002480048;orthologs		Y-BOX-BINDING PROTEIN 1 (PTHR11544:SF68)				Homo sapiens		Tissue of glioblastoma (GBM, WHO Grade IV) and lower grades of gliomas (Grade II and III)	YBX1 as a potential regulator of these key molecules involved in tumor invasion and thus as a promising target for development of new therapeutic strategies for GBM.	Gupta et al. 2019	[63]
57	HUMAN|HGNC=6026|UniProtKB=P25024		CXCR1		C-X-C chemokine receptor type 1;CXCR1;PTN002471010;orthologs		C-X-C CHEMOKINE RECEPTOR TYPE 1 (PTHR10489:SF916)		cell adhesion molecule(PC00069)		Homo sapiens		Two GBM cell lines –U-87MG and LN-18	Involvement of IL-8-CXCR1/2 axes in GBM progression by promoting both cell proliferation and invasion and indirectly by promoting neovascularization in the form of vascular mimicry.	Sharma et al. 2018	[64]
58	HUMAN|HGNC=21348|UniProtKB=Q71F23		CENPU		Centromere protein U;CENPU;PTN002529190;orthologs		CENTROMERE PROTEIN U (PTHR32222:SF1)				Homo sapiens		GEO$ database	Survival analysis showed that VAMP2, PPP3CA, DLGAP5, KIF14, REPS2, CENPU, KNTC1 and SMC4, may be involved in the carcinogenesis, invasion or recurrence of glioma.	Wen et al. 2020	[65]
59	HUMAN|HGNC=21030|UniProtKB=Q53QZ3		ARHGAP15		Rho GTPase-activating protein 15;ARHGAP15;PTN002509141;orthologs		RHO GTPASE-ACTIVATING PROTEIN 15 (PTHR23176:SF108)		GTPase-activating protein(PC00257)		Homo sapiens		Frozen glioma specimens. Glioma cell lines U251 and U87	There is a correlation between expression of ARHGAP15 and glioma level. Thus, ARHGAP15 may serve as a new molecular target for antimetastatic therapies in treating glioma	Sun et al.2017	[66]
Radio/Chemoresistance Genes
60	HUMAN|HGNC=13586|UniProtKB=Q9Y3I1		FBXO7		F-box only protein 7;FBXO7;PTN002496197;orthologs		F-BOX ONLY PROTEIN 7 (PTHR15537:SF2)				Homo sapiens		GBM tissues, GBM patient-derived GSCs,	FBXO7 is stabilized by temozolomide, and FBXO7 depletion sensitizes tumor xenografts in mice to chemotherapy. The findings demonstrate that targeting FBXO7 represents a potential strategy for GBM treatment.	Li et al. 2023	[67]
61	HUMAN|HGNC=436|UniProtKB=P20292		ALOX5AP		Arachidonate 5-lipoxygenase-activating protein;ALOX5AP;PTN002469450;orthologs		ARACHIDONATE 5-LIPOXYGENASE-ACTIVATING PROTEIN (PTHR10250:SF2)		transferase(PC00220)		Homo sapiens		The Cancer Genome Atlas database (patients with primary GBM)	Gene with a prognostic value that contributed to GBM radioresistance	Liu et al. 2020	[68]
62	HUMAN|HGNC=11845|UniProtKB=Q9Y490		TLN1		Talin-1;TLN1;PTN002500832;orthologs		TALIN-1 (PTHR19981:SF7)				Homo sapiens		Tumor tissues, U87MG, GBM orthotopic xenograft models	Inhibition of TLN1 attenuated malignant characteristics of GBM cells and also reversed the resistance to the Bevacizumab treatment.	Kang et l. 2015	[69]
63	HUMAN|HGNC=29559|UniProtKB=Q96GC9		VMP1		Vacuole membrane protein 1;VMP1;PTN002469665;orthologs		VACUOLE MEMBRANE PROTEIN 1 (PTHR10281:SF1)		transmembrane signal receptor(PC00197)		Homo sapiens		Authoritative public databases (glioma samples)	VMP1 promotes tumor growth and progression and mediates resistance to chemotherapy and radiotherapy by manipulating autophagy.	Lin et al. 2021	[70]
64	HUMAN|HGNC=2747|UniProtKB=P26196		DDX6		Probable ATP-dependent RNA helicase DDX6;DDX6;PTN002777636;orthologs		ATP-DEPENDENT RNA HELICASE DDX6-RELATED (PTHR47960:SF2)		RNA helicase(PC00032)		Homo sapiens		BALB/c nude mice with Patient-derived GBM cells	DDX6 is responsible for radio- and chemoresistance in GBM. Decreased DDX6 influenced upregulated clonogenic ability and resistant response against radiation treatment in vivo and in vitro	Cho et al. 2016	[71]
65	HUMAN|HGNC=12458|UniProtKB=P62987		UBA52		Ubiquitin-60S ribosomal protein L40;UBA52;PTN002472657;orthologs		UBIQUITIN-60S RIBOSOMAL PROTEIN L40 (PTHR10666:SF467)				Homo sapiens		Gene expression data of xenografts of tumors of bevacizumab-resistant glioblastoma multiforme (GBM) patients	This gene associated with the GBM resistance to bevacizumab may be potential therapeutic targets or can be biomarkers of the anti-VEGF resistance of GBM.	Arya et al. 2021	[72]
66	HUMAN|HGNC=10768|UniProtKB=O75533		SF3B1		Splicing factor 3B subunit 1;SF3B1;PTN002486156;orthologs		SPLICING FACTOR 3B SUBUNIT 1 (PTHR12097:SF0)		RNA splicing factor(PC00148)		Homo sapiens		Fresh GBM samples and non-tumor samples from healthy brain donors	SF3B1 as a potential diagnostic and prognostic biomarker and an efficient pharmacological target in glioblastoma	Fuentes-Fayos et al. 2022	[73]
67	HUMAN|HGNC=24941|UniProtKB=P51991		HNRNPA3		Heterogeneous nuclear ribonucleoprotein A3;HNRNPA3;PTN002364983;orthologs		HETEROGENEOUS NUCLEAR RIBONUCLEOPROTEIN A3 (PTHR48026:SF12)		RNA processing factor(PC00147)		Homo sapiens		The human glioblastoma U87 cell line	Associated with prognosis of GBM patients and mainly involved in ribosome and spliceosome, and could be potential biomarkers for prevention or prediction of TMZ resistance in the future.	Yi et al. 2018	[74]
68	HUMAN|HGNC=11180|UniProtKB=P04179		SOD2		Superoxide dismutase [Mn], mitochondrial;SOD2;PTN002478665;orthologs		SUPEROXIDE DISMUTASE [MN], MITOCHONDRIAL (PTHR11404:SF41)		oxidoreductase(PC00176)		Homo sapiens		Resistant cell lines derived from U87MG and A172	SOD2 plays crucial roles in the tumor-initiating features that are related to TMZ resistance. Inhibition of the protein is a potential therapeutic strategy that can be used to enhance the effects of chemotherapy.	Chien et al. 2019	[75]
Stem cell niche genes
69	HUMAN|HGNC=14375|UniProtKB=O75807		PPP1R15A		Protein phosphatase 1 regulatory subunit 15A;PPP1R15A;PTN002497462;orthologs		PROTEIN PHOSPHATASE 1 REGULATORY SUBUNIT 15A (PTHR16489:SF14)				Homo sapiens		Human U251 and U87 glioblastoma cell lines	The expression of PPP1R15A is significantly increased in U87 and U251 radiation-resistant glioblastoma stem-like cells GSLCs	Sun et al. 2015	[76]
70	HUMAN|HGNC=2550|UniProtKB=O95319		CELF2		CUGBP Elav-like family member 2;CELF2;PTN002544956;orthologs		CUGBP ELAV-LIKE FAMILY MEMBER 2 (PTHR24012:SF699)		RNA metabolism protein(PC00031)		Homo sapiens		PDCs were isolated from surgical resections of primary human GBMs and TG6 cells	RNA binding protein CELF2 is strongly expressed in mitotic and OLIG2-positive GBM cells. CELF2 deficiency in patient-derived GSCs drastically reduced tumor growth in the brains of nude mice.	Turchi et al. 2023	[77]
71	HUMAN|HGNC=3976|UniProtKB=P02794		FTH1		Ferritin heavy chain;FTH1;PTN002478953;orthologs		FERRITIN HEAVY CHAIN (PTHR11431:SF37)		storage protein(PC00210)		Homo sapiens		Cell culture from tumor tissue of GBM patients	FTH1 is i being associated with high tumor grade and poor survival outcomes inGBM. FTH1 is an important factor for survival in GICs and a viable target for destruction of cancer cells, including GICs.	Ravi et al. 2019	[78]
72	HUMAN|HGNC=12897|UniProtKB=Q03924		ZNF117		Zinc finger protein 117;ZNF117;PTN002520738;orthologs		ZINC FINGER PROTEIN 117 (PTHR24384:SF120)		DNA-binding transcription factor(PC00218)		Homo sapiens		HEK293T, GS5, PS30 and PS24 cell cultures	ZNF117 is a promising target for glioblastoma stem cells GSC differentiation therapy through targeted delivery of CRISPR/Cas9 gene-editing nanoparticles.	Liu et al. 2022	[79]
73	HUMAN|HGNC=18618|UniProtKB=Q5S007		LRRK2		Leucine-rich repeat serine_threonine-protein kinase 2;LRRK2;PTN002550849;orthologs		LEUCINE-RICH REPEAT SERINE_THREONINE-PROTEIN KINASE 2 (PTHR45752:SF7)		scaffold/adaptor protein(PC00226)		Homo sapiens		Human GSCs derived from patients	LRRK2 plays a significant role in regulating the stemness of GSCs and that suppression of LRRK2 kinase activity leads to reduced GBM malignancy and proliferation	Park et al. 2024	[80]
All other genes
74	HUMAN|HGNC=169|UniProtKB=P61160		ACTR2		Actin-related protein 2;ACTR2;PTN002485102;orthologs		ACTIN-RELATED PROTEIN 2 (PTHR11937:SF409)		actin and actin related protein(PC00039)		Homo sapiens
75	HUMAN|HGNC=12767|UniProtKB=Q9BZ95		NSD3		Histone-lysine N-methyltransferase NSD3;NSD3;PTN002505178;orthologs		HISTONE-LYSINE N-METHYLTRANSFERASE NSD3 (PTHR22884:SF473)				Homo sapiens
76	HUMAN|HGNC=16710|UniProtKB=Q9H8T0		AKTIP		AKT-interacting protein;AKTIP;PTN002545715;orthologs		AKT-INTERACTING PROTEIN (PTHR24068:SF525)		ubiquitin-protein ligase(PC00234)		Homo sapiens
77	HUMAN|HGNC=33391|UniProtKB=Q5R3K3		CALHM6		Calcium homeostasis modulator protein 6;CALHM6;PTN002529289;orthologs		CALCIUM HOMEOSTASIS MODULATOR PROTEIN 6 (PTHR32261:SF4)		voltage-gated ion channel(PC00241)		Homo sapiens
78	HUMAN|HGNC=10413|UniProtKB=P62851		RPS25		40S ribosomal protein S25;RPS25;PTN002489929;orthologs		40S RIBOSOMAL PROTEIN S25 (PTHR12850:SF18)		ribosomal protein(PC00202)		Homo sapiens
79	HUMAN|HGNC=3623|UniProtKB=O00602		FCN1		Ficolin-1;FCN1;PTN002499066;orthologs		FICOLIN-1 (PTHR19143:SF377)		intercellular signal molecule(PC00207)		Homo sapiens
80	HUMAN|HGNC=23484|UniProtKB=Q5VWN6		TASOR2		Protein TASOR 2;TASOR2;PTN002497215;orthologs		PROTEIN TASOR 2 (PTHR16207:SF10)				Homo sapiens
81	HUMAN|HGNC=13205|UniProtKB=Q9C0K7		STRADB		STE20-related kinase adapter protein beta;STRADB;PTN002519645;orthologs		STE20-RELATED KINASE ADAPTER PROTEIN BETA (PTHR48014:SF13)		non-receptor serine/threonine protein kinase(PC00167)		Homo sapiens
82	HUMAN|HGNC=21041|UniProtKB=Q9UBI9		HECA		Headcase protein homolog;HECA;PTN002491592;orthologs		HEADCASE PROTEIN HOMOLOG (PTHR13425:SF3)				Homo sapiens
83	HUMAN|HGNC=17346|UniProtKB=Q13523		PRPF4B		Serine_threonine-protein kinase PRP4 homolog;PRPF4B;PTN002514193;orthologs		SERINE_THREONINE-PROTEIN KINASE PRP4 HOMOLOG (PTHR24056:SF538)		non-receptor serine/threonine protein kinase(PC00167)		Homo sapiens
84	HUMAN|HGNC=9385|UniProtKB=P54619		PRKAG1		5'-AMP-activated protein kinase subunit gamma-1;PRKAG1;PTN002492662;orthologs		5'-AMP-ACTIVATED PROTEIN KINASE SUBUNIT GAMMA-1 (PTHR13780:SF38)		kinase modulator(PC00140)		Homo sapiens
85	HUMAN|HGNC=29331|UniProtKB=Q9HCE0		EPG5		Ectopic P granules protein 5 homolog;EPG5;PTN002525333;orthologs		ECTOPIC P GRANULES PROTEIN 5 HOMOLOG (PTHR31139:SF4)				Homo sapiens
86	HUMAN|HGNC=8095|UniProtKB=P54368		OAZ1		Ornithine decarboxylase antizyme 1;OAZ1;PTN002469652;orthologs		ORNITHINE DECARBOXYLASE ANTIZYME 1 (PTHR10279:SF8)		protein-binding activity modulator(PC00095)		Homo sapiens
87	HUMAN|HGNC=4846|UniProtKB=Q9UL51		HCN2		Potassium_sodium hyperpolarization-activated cyclic nucleotide-gated channel 2;HCN2;PTN002469230;orthologs		POTASSIUM_SODIUM HYPERPOLARIZATION-ACTIVATED CYCLIC NUCLEOTIDE-GATED CHANNEL 2 (PTHR45689:SF11)		ion channel(PC00133)		Homo sapiens
88	HUMAN|HGNC=29112|UniProtKB=Q6DN90		IQSEC1		IQ motif and SEC7 domain-containing protein 1;IQSEC1;PTN002545412;orthologs		IQ MOTIF AND SEC7 DOMAIN-CONTAINING PROTEIN 1 (PTHR10663:SF327)		guanyl-nucleotide exchange factor(PC00113)		Homo sapiens
89	HUMAN|HGNC=10328|UniProtKB=P61353		RPL27		60S ribosomal protein L27;RPL27;PTN002471079;orthologs		60S RIBOSOMAL PROTEIN L27 (PTHR10497:SF11)		ribosomal protein(PC00202)		Homo sapiens
90	HUMAN|HGNC=29456|UniProtKB=Q5JTV8		TOR1AIP1		Torsin-1A-interacting protein 1;TOR1AIP1;PTN002497922;orthologs		TORSIN-1A-INTERACTING PROTEIN 1 (PTHR18843:SF6)				Homo sapiens
91	HUMAN|HGNC=19733|UniProtKB=Q96QU8		XPO6		Exportin-6;XPO6;PTN002502019;orthologs		EXPORTIN-6 (PTHR21452:SF4)				Homo sapiens
92	HUMAN|HGNC=25512|UniProtKB=Q5VTL8		PRPF38B		Pre-mRNA-splicing factor 38B;PRPF38B;PTN002508649;orthologs		PRE-MRNA-SPLICING FACTOR 38B (PTHR23142:SF2)				Homo sapiens
93	HUMAN|HGNC=6175|UniProtKB=Q9NQX7		ITM2C		Integral membrane protein 2C;ITM2C;PTN002475207;orthologs		INTEGRAL MEMBRANE PROTEIN 2C (PTHR10962:SF5)				Homo sapiens
94	HUMAN|HGNC=7777|UniProtKB=Q12968		NFATC3		Nuclear factor of activated T-cells, cytoplasmic 3;NFATC3;PTN002488613;orthologs		NUCLEAR FACTOR OF ACTIVATED T-CELLS, CYTOPLASMIC 3 (PTHR12533:SF6)		Rel homology transcription factor(PC00252)		Homo sapiens
95	HUMAN|HGNC=6206|UniProtKB=P17535		JUND		Transcription factor JunD;JUND;PTN002479241;orthologs		TRANSCRIPTION FACTOR JUND (PTHR11462:SF7)		basic leucine zipper transcription factor(PC00056)		Homo sapiens
96	HUMAN|HGNC=3619|UniProtKB=P08637		FCGR3A		Low affinity immunoglobulin gamma Fc region receptor III-A;FCGR3A;PTN002479454;orthologs		LOW AFFINITY IMMUNOGLOBULIN GAMMA FC REGION RECEPTOR III-A-RELATED (PTHR11481:SF103)		immunoglobulin receptor superfamily(PC00124)		Homo sapiens
97	HUMAN|HGNC=31446|UniProtKB=Q8NCN2		ZBTB34		Zinc finger and BTB domain-containing protein 34;ZBTB34;PTN002551960;orthologs		ZINC FINGER AND BTB DOMAIN-CONTAINING PROTEIN 34 (PTHR24399:SF42)		C2H2 zinc finger transcription factor(PC00248)		Homo sapiens
98	HUMAN|HGNC=19962|UniProtKB=Q6ZNE5		ATG14		Beclin 1-associated autophagy-related key regulator;ATG14;PTN002491959;orthologs		BECLIN 1-ASSOCIATED AUTOPHAGY-RELATED KEY REGULATOR (PTHR13664:SF0)				Homo sapiens
99	HUMAN|HGNC=838|UniProtKB=P56381		ATP5F1E		ATP synthase subunit epsilon, mitochondrial;ATP5F1E;PTN002488217;orthologs		ATP SYNTHASE SUBUNIT EPSILON, MITOCHONDRIAL (PTHR12448:SF1)		ATP synthase(PC00002)		Homo sapiens
100	HUMAN|HGNC=3383|UniProtKB=P27105		STOM		Stomatin;STOM;PTN002469529;orthologs		STOMATIN (PTHR10264:SF115)		cytoskeletal protein(PC00085)		Homo sapiens
101	HUMAN|HGNC=7600|UniProtKB=O00160		MYO1F		Unconventional myosin-If;MYO1F;PTN002490778;orthologs		UNCONVENTIONAL MYOSIN-IF (PTHR13140:SF663)		actin binding motor protein(PC00040)		Homo sapiens
102	HUMAN|HGNC=9664|UniProtKB=P18433		PTPRA		Receptor-type tyrosine-protein phosphatase alpha;PTPRA;PTN002498770;orthologs		RECEPTOR-TYPE TYROSINE-PROTEIN PHOSPHATASE ALPHA (PTHR19134:SF433)		protein phosphatase(PC00195)		Homo sapiens
103	HUMAN|HGNC=29514|UniProtKB=Q6ZMI3		GLDN		Gliomedin;GLDN;PTN002509188;orthologs		GLIOMEDIN (PTHR23192:SF5)		structural protein(PC00211)		Homo sapiens
104	HUMAN|HGNC=11185|UniProtKB=Q92673		SORL1		Sortilin-related receptor;SORL1;PTN002486179;orthologs		SORTILIN-RELATED RECEPTOR (PTHR12106:SF20)		membrane traffic protein(PC00150)		Homo sapiens
105	HUMAN|HGNC=4527|UniProtKB=Q9P296		C5AR2		C5a anaphylatoxin chemotactic receptor 2;C5AR2;PTN002517243;orthologs		C5A ANAPHYLATOXIN CHEMOTACTIC RECEPTOR 2 (PTHR24225:SF1)		G-protein coupled receptor(PC00021)		Homo sapiens
106	HUMAN|HGNC=29619|UniProtKB=Q2M385		MPEG1		Macrophage-expressed gene 1 protein;MPEG1;PTN002526780;orthologs		MACROPHAGE-EXPRESSED GENE 1 PROTEIN (PTHR31463:SF4)				Homo sapiens
107	HUMAN|HGNC=29850|UniProtKB=O75113		N4BP1		NEDD4-binding protein 1;N4BP1;PTN002489991;orthologs		NEDD4-BINDING PROTEIN 1 (PTHR12876:SF26)		endoribonuclease(PC00094)		Homo sapiens
108	HUMAN|HGNC=29197|UniProtKB=Q9H7U1		CCSER2		Serine-rich coiled-coil domain-containing protein 2;CCSER2;PTN002503095;orthologs		SERINE-RICH COILED-COIL DOMAIN-CONTAINING PROTEIN 2 (PTHR22461:SF2)				Homo sapiens
109	HUMAN|HGNC=14951|UniProtKB=Q5SWA1		PPP1R15B		Protein phosphatase 1 regulatory subunit 15B;PPP1R15B;PTN002497463;orthologs		PROTEIN PHOSPHATASE 1 REGULATORY SUBUNIT 15B (PTHR16489:SF11)				Homo sapiens
110	HUMAN|HGNC=23387|UniProtKB=Q76FK4		NOL8		Nucleolar protein 8;NOL8;PTN002552026;orthologs		NUCLEOLAR PROTEIN 8 (PTHR48029:SF2)				Homo sapiens
111	HUMAN|HGNC=33785|UniProtKB=Q69YZ2		TMEM200B		Transmembrane protein 200B;TMEM200B;PTN002527971;orthologs		TRANSMEMBRANE PROTEIN 200B (PTHR31815:SF3)				Homo sapiens
112	HUMAN|HGNC=10347|UniProtKB=P61927		RPL37		60S ribosomal protein L37;RPL37;PTN002473495;orthologs		60S RIBOSOMAL PROTEIN L37 (PTHR10768:SF22)		ribosomal protein(PC00202)		Homo sapiens
113	HUMAN|HGNC=17001|UniProtKB=P48060		GLIPR1		Glioma pathogenesis-related protein 1;GLIPR1;PTN002469982;orthologs		GLIOMA PATHOGENESIS-RELATED PROTEIN 1 (PTHR10334:SF459)		defense/immunity protein(PC00090)		Homo sapiens
114	HUMAN|HGNC=22265|UniProtKB=Q7RTS1		BHLHA15		Class A basic helix-loop-helix protein 15;BHLHA15;PTN002499529;orthologs		CLASS A BASIC HELIX-LOOP-HELIX PROTEIN 15 (PTHR19290:SF160)		basic helix-loop-helix transcription factor(PC00055)		Homo sapiens
115	HUMAN|HGNC=4931|UniProtKB=P04439		HLA-A		HLA class I histocompatibility antigen, A alpha chain;HLA-A;PTN002497597;orthologs		HLA CLASS I HISTOCOMPATIBILITY ANTIGEN, A ALPHA CHAIN (PTHR16675:SF229)		major histocompatibility complex protein(PC00149)		Homo sapiens
116	HUMAN|HGNC=15990|UniProtKB=P28676		GCA		Grancalcin;GCA;PTN002468787;orthologs		GRANCALCIN (PTHR46735:SF5)				Homo sapiens
117	HUMAN|HGNC=4823|UniProtKB=P69905		HBA2,HBA1		Hemoglobin subunit alpha;HBA2;PTN002479069;orthologs		HEMOGLOBIN SUBUNIT ALPHA (PTHR11442:SF48)		globin(PC00107)		Homo sapiens
118	HUMAN|HGNC=11619|UniProtKB=Q15370		ELOB		Elongin-B;ELOB;PTN002491195;orthologs		ELONGIN-B (PTHR13248:SF5)		general transcription factor(PC00259)		Homo sapiens
119	HUMAN|HGNC=25701|UniProtKB=Q3L8U1		CHD9		Chromodomain-helicase-DNA-binding protein 9;CHD9;PTN002473916;orthologs		CHROMODOMAIN-HELICASE-DNA-BINDING PROTEIN 9 (PTHR46850:SF1)		chromatin/chromatin-binding, or -regulatory protein(PC00077)		Homo sapiens
120	HUMAN|HGNC=20655|UniProtKB=Q8TEU7		RAPGEF6		Rap guanine nucleotide exchange factor 6;RAPGEF6;PTN002508270;orthologs		RAP GUANINE NUCLEOTIDE EXCHANGE FACTOR 6 (PTHR23113:SF222)		guanyl-nucleotide exchange factor(PC00113)		Homo sapiens
121	HUMAN|HGNC=13631|UniProtKB=Q9Y3U8		RPL36		60S ribosomal protein L36;RPL36;PTN002468116;orthologs		60S RIBOSOMAL PROTEIN L36 (PTHR10114:SF28)		ribosomal protein(PC00202)		Homo sapiens
122	HUMAN|HGNC=9388|UniProtKB=P10644		PRKAR1A		cAMP-dependent protein kinase type I-alpha regulatory subunit;PRKAR1A;PTN002481190;orthologs		CAMP-DEPENDENT PROTEIN KINASE TYPE I-ALPHA REGULATORY SUBUNIT (PTHR11635:SF129)		kinase modulator(PC00140)		Homo sapiens
123	HUMAN|HGNC=27223|UniProtKB=Q96EV2		RBM33		RNA-binding protein 33;RBM33;PTN002502956;orthologs		RNA-BINDING PROTEIN 33 (PTHR22014:SF2)				Homo sapiens
124	HUMAN|HGNC=1232|UniProtKB=Q9GZT9		EGLN1		Egl nine homolog 1;EGLN1;PTN002490115;orthologs		EGL NINE HOMOLOG 1 (PTHR12907:SF4)				Homo sapiens
125	HUMAN|HGNC=29413|UniProtKB=Q6NYC8		PPP1R18		Phostensin;PPP1R18;PTN002502711;orthologs		PHOSTENSIN (PTHR21685:SF0)				Homo sapiens
126	HUMAN|HGNC=11396|UniProtKB=O94768		STK17B		Serine_threonine-protein kinase 17B;STK17B;PTN002519034;orthologs		SERINE_THREONINE-PROTEIN KINASE 17B (PTHR24342:SF5)		non-receptor serine/threonine protein kinase(PC00167)		Homo sapiens
127	HUMAN|HGNC=19096|UniProtKB=Q8NDX1		PSD4		PH and SEC7 domain-containing protein 4;PSD4;PTN002556590;orthologs		PH AND SEC7 DOMAIN-CONTAINING PROTEIN 4 (PTHR10663:SF338)		guanyl-nucleotide exchange factor(PC00113)		Homo sapiens
128	HUMAN|HGNC=11881|UniProtKB=P62328		TMSB4X		Thymosin beta-4;TMSB4X;PTN002485910;orthologs		THYMOSIN BETA-4 (PTHR12021:SF20)		actin or actin-binding cytoskeletal protein(PC00041)		Homo sapiens
129	HUMAN|HGNC=2684|UniProtKB=Q15038		DAZAP2		DAZ-associated protein 2;DAZAP2;PTN002527276;orthologs		DAZ-ASSOCIATED PROTEIN 2 (PTHR31638:SF4)				Homo sapiens
130	HUMAN|HGNC=11925|UniProtKB=P50591		TNFSF10		Tumor necrosis factor ligand superfamily member 10;TNFSF10;PTN002479317;orthologs		TUMOR NECROSIS FACTOR LIGAND SUPERFAMILY MEMBER 10 (PTHR11471:SF27)		intercellular signal molecule(PC00207)		Homo sapiens
131	HUMAN|HGNC=30296|UniProtKB=Q8IY67		RAVER1		Ribonucleoprotein PTB-binding 1;RAVER1;PTN002509167;orthologs		RIBONUCLEOPROTEIN PTB-BINDING 1 (PTHR23189:SF46)		RNA metabolism protein(PC00031)		Homo sapiens
132	HUMAN|HGNC=10442|UniProtKB=P46781		RPS9		40S ribosomal protein S9;RPS9;PTN002483702;orthologs		40S RIBOSOMAL PROTEIN S9 (PTHR11831:SF48)		ribosomal protein(PC00202)		Homo sapiens
133	HUMAN|HGNC=36|UniProtKB=Q8N139		36		ATP-binding cassette sub-family A member 6;ABCA6;PTN002499152;orthologs		ATP-BINDING CASSETTE SUB-FAMILY A MEMBER 6 (PTHR19229:SF13)		ATP-binding cassette (ABC) transporter(PC00003)		Homo sapiens
134	HUMAN|HGNC=11834|UniProtKB=P29401		TKT		Transketolase;TKT;PTN002534814;orthologs		TRANSKETOLASE (PTHR43195:SF3)		transketolase(PC00221)		Homo sapiens
135	HUMAN|HGNC=19084|UniProtKB=Q86YT9		JAML		Junctional adhesion molecule-like;JAML;PTN002493228;orthologs		JUNCTIONAL ADHESION MOLECULE-LIKE (PTHR13869:SF22)		myelin protein(PC00161)		Homo sapiens
136	HUMAN|HGNC=9320|UniProtKB=Q8TF05		PPP4R1		Serine_threonine-protein phosphatase 4 regulatory subunit 1;PPP4R1;PTN002472505;orthologs		SERINE_THREONINE-PROTEIN PHOSPHATASE 4 REGULATORY SUBUNIT 1 (PTHR10648:SF8)		phosphatase modulator(PC00184)		Homo sapiens
137	HUMAN|HGNC=6998|UniProtKB=O15553		MEFV		Pyrin;MEFV;PTN002555893;orthologs		PYRIN (PTHR24103:SF606)		ubiquitin-protein ligase(PC00234)		Homo sapiens
138	HUMAN|HGNC=5239|UniProtKB=P17066		HSPA6		Heat shock 70 kDa protein 6;HSPA6;PTN002500114;orthologs		HEAT SHOCK 70 KDA PROTEIN 6-RELATED (PTHR19375:SF168)		Hsp70 family chaperone(PC00027)		Homo sapiens
139	HUMAN|HGNC=17278|UniProtKB=Q12796		PNRC1		Proline-rich nuclear receptor coactivator 1;PNRC1;PTN002495943;orthologs		PROLINE-RICH NUCLEAR RECEPTOR COACTIVATOR 1 (PTHR15405:SF4)				Homo sapiens
140	HUMAN|HGNC=10050|UniProtKB=Q05823		RNASEL		2-5A-dependent ribonuclease;RNASEL;PTN002516446;orthologs		2-5A-DEPENDENT RIBONUCLEASE (PTHR24141:SF1)		endoribonuclease(PC00094)		Homo sapiens
141	HUMAN|HGNC=356|UniProtKB=Q9Y4K1		CRYBG1		Beta_gamma crystallin domain-containing protein 1;CRYBG1;PTN002483445;orthologs		BETA_GAMMA CRYSTALLIN DOMAIN-CONTAINING PROTEIN 1 (PTHR11818:SF2)		structural protein(PC00211)		Homo sapiens
142	HUMAN|HGNC=30897|UniProtKB=Q96JH7		VCPIP1		Deubiquitinating protein VCPIP1;VCPIP1;PTN002495143;orthologs		DEUBIQUITINATING PROTEIN VCPIP1 (PTHR14843:SF2)		cysteine protease(PC00081)		Homo sapiens
143	HUMAN|HGNC=20887|UniProtKB=Q4AE62		GTDC1		Glycosyltransferase-like domain-containing protein 1;GTDC1;PTN002491920;orthologs		GLYCOSYLTRANSFERASE-LIKE DOMAIN-CONTAINING PROTEIN 1 (PTHR13615:SF3)		glycosyltransferase(PC00111)		Homo sapiens
144	HUMAN|HGNC=7|UniProtKB=P01023		2		Alpha-2-macroglobulin;A2M;PTN002478759;orthologs		ALPHA-2-MACROGLOBULIN (PTHR11412:SF165)		protease inhibitor(PC00191)		Homo sapiens
145	HUMAN|HGNC=14037|UniProtKB=Q96A35		MRPL24		39S ribosomal protein L24, mitochondrial;MRPL24;PTN002490091;orthologs		39S RIBOSOMAL PROTEIN L24, MITOCHONDRIAL (PTHR12903:SF0)		ribosomal protein(PC00202)		Homo sapiens
146	HUMAN|HGNC=10448|UniProtKB=Q9P2E9		RRBP1		Ribosome-binding protein 1;RRBP1;PTN002498365;orthologs		RIBOSOME-BINDING PROTEIN 1 (PTHR18939:SF4)		scaffold/adaptor protein(PC00226)		Homo sapiens
147
148	HUMAN|HGNC=10312|UniProtKB=P84098		RPL19		60S ribosomal protein L19;RPL19;PTN002473246;orthologs		60S RIBOSOMAL PROTEIN L19 (PTHR10722:SF34)		ribosomal protein(PC00202)		Homo sapiens
149	HUMAN|HGNC=18672|UniProtKB=Q96SN8		CDK5RAP2		CDK5 regulatory subunit-associated protein 2;CDK5RAP2;PTN002490881;orthologs		CDK5 REGULATORY SUBUNIT-ASSOCIATED PROTEIN 2 (PTHR46930:SF1)				Homo sapiens
150	HUMAN|HGNC=27905|UniProtKB=Q68DK7		MSL1		Male-specific lethal 1 homolog;MSL1;PTN002502621;orthologs		MALE-SPECIFIC LETHAL 1 HOMOLOG (PTHR21656:SF2)		histone modifying enzyme(PC00261)		Homo sapiens
151	HUMAN|HGNC=4764|UniProtKB=P84243		H3F3B		Histone H3.3;H3-3B;PTN002478890;orthologs		HISTONE H3.3-RELATED (PTHR11426:SF228)		chromatin/chromatin-binding, or -regulatory protein(PC00077)		Homo sapiens
152	HUMAN|HGNC=919|UniProtKB=O96024		B3GALT4		Beta-1,3-galactosyltransferase 4;B3GALT4;PTN002477241;orthologs		BETA-1,3-GALACTOSYLTRANSFERASE 4 (PTHR11214:SF392)		glycosyltransferase(PC00111)		Homo sapiens
153	HUMAN|HGNC=19191|UniProtKB=Q8NF50		DOCK8		Dedicator of cytokinesis protein 8;DOCK8;PTN002511219;orthologs		DEDICATOR OF CYTOKINESIS PROTEIN 8 (PTHR23317:SF74)		guanyl-nucleotide exchange factor(PC00113)		Homo sapiens
154	HUMAN|HGNC=21336|UniProtKB=Q9NTX7		RNF146		E3 ubiquitin-protein ligase RNF146;RNF146;PTN002491576;orthologs		E3 UBIQUITIN-PROTEIN LIGASE RNF146 (PTHR13417:SF2)				Homo sapiens
155	HUMAN|HGNC=2348|UniProtKB=Q92793		CREBBP		CREB-binding protein;CREBBP;PTN002492802;orthologs		CREB-BINDING PROTEIN (PTHR13808:SF34)		histone modifying enzyme(PC00261)		Homo sapiens
156	HUMAN|HGNC=17894|UniProtKB=Q14966		ZNF638		Zinc finger protein 638;ZNF638;PTN002496280;orthologs		ZINC FINGER PROTEIN 638 (PTHR15592:SF1)		RNA processing factor(PC00147)		Homo sapiens
157	HUMAN|HGNC=30598|UniProtKB=Q9NRH2		SNRK		SNF-related serine_threonine-protein kinase;SNRK;PTN002519046;orthologs		SNF-RELATED SERINE_THREONINE-PROTEIN KINASE (PTHR24343:SF181)		non-receptor serine/threonine protein kinase(PC00167)		Homo sapiens
158	HUMAN|HGNC=3290|UniProtKB=O60516		EIF4EBP3		Eukaryotic translation initiation factor 4E-binding protein 3;EIF4EBP3;PTN002489287;orthologs		EUKARYOTIC TRANSLATION INITIATION FACTOR 4E-BINDING PROTEIN 3 (PTHR12669:SF5)		translation initiation factor(PC00224)		Homo sapiens
159	HUMAN|HGNC=3649|UniProtKB=Q9UK73		FEM1B		Protein fem-1 homolog B;FEM1B;PTN002516608;orthologs		PROTEIN FEM-1 HOMOLOG B (PTHR24173:SF78)		scaffold/adaptor protein(PC00226)		Homo sapiens
160	HUMAN|HGNC=24836|UniProtKB=Q6ZVL6		KIAA1549L		UPF0606 protein KIAA1549L;KIAA1549L;PTN002502479;orthologs		UPF0606 PROTEIN KIAA1549L (PTHR21590:SF3)				Homo sapiens
161	HUMAN|HGNC=4141|UniProtKB=P04406		GAPDH		Glyceraldehyde-3-phosphate dehydrogenase;GAPDH;PTN002474347;orthologs		GLYCERALDEHYDE-3-PHOSPHATE DEHYDROGENASE (PTHR10836:SF111)		dehydrogenase(PC00092)		Homo sapiens
162	HUMAN|HGNC=12463|UniProtKB=P0CG47		UBB		Polyubiquitin-B;UBB;PTN001321014;orthologs		POLYUBIQUITIN-B (PTHR10666:SF515)				Homo sapiens
163	HUMAN|HGNC=2731|UniProtKB=Q16832		TKT		Discoidin domain-containing receptor 2;DDR2;PTN002521287;orthologs		DISCOIDIN DOMAIN-CONTAINING RECEPTOR 2 (PTHR24416:SF295)		transmembrane signal receptor(PC00197)		Homo sapiens
164	HUMAN|HGNC=10662|UniProtKB=O00560		SDCBP		Syntenin-1;SDCBP;PTN002487632;orthologs		SYNTENIN-1 (PTHR12345:SF10)		membrane trafficking regulatory protein(PC00151)		Homo sapiens
165	HUMAN|HGNC=19245|UniProtKB=Q96RF0		SNX18		Sorting nexin-18;SNX18;PTN002471534;orthologs		SORTING NEXIN-18 (PTHR45827:SF4)		scaffold/adaptor protein(PC00226)		Homo sapiens
166	HUMAN|HGNC=7780|UniProtKB=Q16621		NFE2		Transcription factor NF-E2 45 kDa subunit;NFE2;PTN002520978;orthologs		TRANSCRIPTION FACTOR NF-E2 45 KDA SUBUNIT (PTHR24411:SF26)		basic leucine zipper transcription factor(PC00056)		Homo sapiens
167	HUMAN|HGNC=23721|UniProtKB=Q7Z2W4		ZC3HAV1		Zinc finger CCCH-type antiviral protein 1;ZC3HAV1;PTN002494678;orthologs		ZINC FINGER CCCH-TYPE ANTIVIRAL PROTEIN 1 (PTHR45740:SF8)				Homo sapiens
168	HUMAN|HGNC=11174|UniProtKB=O60493		SNX3		Sorting nexin-3;SNX3;PTN000058979;orthologs		SORTING NEXIN-3 (PTHR45963:SF1)				Homo sapiens
169	HUMAN|HGNC=12706|UniProtKB=O95498		VNN2		Pantetheine hydrolase VNN2;VNN2;PTN002471988;orthologs		PANTETHEINE HYDROLASE VNN2 (PTHR10609:SF15)		hydrolase(PC00121)		Homo sapiens
170	HUMAN|HGNC=26148|UniProtKB=Q6UUV7		CRTC3		CREB-regulated transcription coactivator 3;CRTC3;PTN002491860;orthologs		CREB-REGULATED TRANSCRIPTION COACTIVATOR 3 (PTHR13589:SF4)		transcription cofactor(PC00217)		Homo sapiens
171	HUMAN|HGNC=30265|UniProtKB=Q6WKZ4		RAB11FIP1		Rab11 family-interacting protein 1;RAB11FIP1;PTN002496571;orthologs		RAB11 FAMILY-INTERACTING PROTEIN 1 (PTHR15746:SF22)		small GTPase(PC00208)		Homo sapiens
172	HUMAN|HGNC=18175|UniProtKB=Q9NZJ6		COQ3		Ubiquinone biosynthesis O-methyltransferase, mitochondrial;COQ3;PTN002535538;orthologs		UBIQUINONE BIOSYNTHESIS O-METHYLTRANSFERASE, MITOCHONDRIAL (PTHR43464:SF19)		methyltransferase(PC00155)		Homo sapiens
173	HUMAN|HGNC=12993|UniProtKB=P98182		ZNF200		Zinc finger protein 200;ZNF200;PTN002521767;orthologs		ZINC FINGER PROTEIN 200 (PTHR47772:SF1)				Homo sapiens
174	HUMAN|HGNC=91|UniProtKB=P45954		36		Short_branched chain specific acyl-CoA dehydrogenase, mitochondrial;ACADSB;PTN002536732;orthologs		SHORT_BRANCHED CHAIN SPECIFIC ACYL-COA DEHYDROGENASE, MITOCHONDRIAL (PTHR43884:SF1)		dehydrogenase(PC00092)		Homo sapiens
175	HUMAN|HGNC=4501|UniProtKB=O15552		FFAR2		Free fatty acid receptor 2;FFAR2;PTN002517342;orthologs		FREE FATTY ACID RECEPTOR 2 (PTHR45822:SF5)				Homo sapiens
176	HUMAN|HGNC=18732|UniProtKB=Q9P2J3		KLHL9		Kelch-like protein 9;KLHL9;PTN002521068;orthologs		KELCH-LIKE PROTEIN 9 (PTHR45632:SF11)		scaffold/adaptor protein(PC00226)		Homo sapiens
177	HUMAN|HGNC=18641|UniProtKB=Q8IX01		SUGP2		SURP and G-patch domain-containing protein 2;SUGP2;PTN002511480;orthologs		SURP AND G-PATCH DOMAIN-CONTAINING PROTEIN 2 (PTHR23340:SF2)		RNA splicing factor(PC00148)		Homo sapiens
178	HUMAN|HGNC=5346|UniProtKB=P32942		ICAM3		Intercellular adhesion molecule 3;ICAM3;PTN002492631;orthologs		INTERCELLULAR ADHESION MOLECULE 3 (PTHR13771:SF17)		cell adhesion molecule(PC00069)		Homo sapiens
179	HUMAN|HGNC=6528|UniProtKB=P13796		LCP1		Plastin-2;LCP1;PTN002500740;orthologs		PLASTIN-2 (PTHR19961:SF35)		non-motor actin binding protein(PC00165)		Homo sapiens
180	HUMAN|HGNC=4430|UniProtKB=O95249		GOSR1		Golgi SNAP receptor complex member 1;GOSR1;PTN002501340;orthologs		GOLGI SNAP RECEPTOR COMPLEX MEMBER 1 (PTHR21094:SF2)		SNARE protein(PC00034)		Homo sapiens
181	HUMAN|HGNC=19881|UniProtKB=Q9BXX0		EMILIN2		EMILIN-2;EMILIN2;PTN002495970;orthologs		EMILIN-2 (PTHR15427:SF5)		scaffold/adaptor protein(PC00226)		Homo sapiens
182	HUMAN|HGNC=25577|UniProtKB=Q9HCJ3		RAVER2		Ribonucleoprotein PTB-binding 2;RAVER2;PTN002509168;orthologs		RIBONUCLEOPROTEIN PTB-BINDING 2 (PTHR23189:SF6)		RNA metabolism protein(PC00031)		Homo sapiens
183	HUMAN|HGNC=14362|UniProtKB=Q7Z5P9		MUC19		Mucin-19;MUC19;PTN002478051;orthologs		MUCIN-19 (PTHR47246:SF1)				Homo sapiens
184	HUMAN|HGNC=4537|UniProtKB=Q9BPV8		P2RY13		P2Y purinoceptor 13;P2RY13;PTN002517379;orthologs		P2Y PURINOCEPTOR 13 (PTHR24233:SF10)		G-protein coupled receptor(PC00021)		Homo sapiens
185	HUMAN|HGNC=20778|UniProtKB=P07437		TUBB		Tubulin beta chain;TUBB;PTN002480643;orthologs		TUBULIN BETA CHAIN (PTHR11588:SF61)		tubulin(PC00228)		Homo sapiens
186	HUMAN|HGNC=20092|UniProtKB=Q6VMQ6		ATF7IP		Activating transcription factor 7-interacting protein 1;ATF7IP;PTN002509297;orthologs		ACTIVATING TRANSCRIPTION FACTOR 7-INTERACTING PROTEIN 1 (PTHR23210:SF22)		transcription cofactor(PC00217)		Homo sapiens
187	HUMAN|HGNC=14409|UniProtKB=Q9HC21		SLC25A19		Mitochondrial thiamine pyrophosphate carrier;SLC25A19;PTN002515395;orthologs		MITOCHONDRIAL THIAMINE PYROPHOSPHATE CARRIER (PTHR24089:SF59)		mitochondrial carrier protein(PC00158)		Homo sapiens
188	HUMAN|HGNC=2265|UniProtKB=P13073		COX4I1		Cytochrome c oxidase subunit 4 isoform 1, mitochondrial;COX4I1;PTN002473234;orthologs		CYTOCHROME C OXIDASE SUBUNIT 4 ISOFORM 1, MITOCHONDRIAL (PTHR10707:SF12)		oxidase(PC00175)		Homo sapiens
189	HUMAN|HGNC=17634|UniProtKB=Q7Z417		NUFIP2		Nuclear fragile X mental retardation-interacting protein 2;NUFIP2;PTN002523814;orthologs		NUCLEAR FRAGILE X MENTAL RETARDATION-INTERACTING PROTEIN 2 (PTHR28333:SF2)				Homo sapiens
190	HUMAN|HGNC=25082|UniProtKB=Q8WU79		SMAP2		Stromal membrane-associated protein 2;SMAP2;PTN002509084;orthologs		STROMAL MEMBRANE-ASSOCIATED PROTEIN 2 (PTHR45705:SF4)				Homo sapiens
191	HUMAN|HGNC=16701|UniProtKB=P19105		MYL12A		Myosin regulatory light chain 12A;MYL12A;PTN002507247;orthologs		MYOSIN REGULATORY LIGHT CHAIN 12A (PTHR23049:SF57)		actin or actin-binding cytoskeletal protein(PC00041)		Homo sapiens
192	HUMAN|HGNC=7587|UniProtKB=P60660		MYL6		Myosin light polypeptide 6;MYL6;PTN002507224;orthologs		MYOSIN LIGHT POLYPEPTIDE 6 (PTHR23048:SF43)		actin or actin-binding cytoskeletal protein(PC00041)		Homo sapiens
193	HUMAN|HGNC=10331|UniProtKB=P47914		RPL29		60S ribosomal protein L29;RPL29;PTN002490024;orthologs		60S RIBOSOMAL PROTEIN L29 (PTHR12884:SF23)		ribosomal protein(PC00202)		Homo sapiens
194	HUMAN|HGNC=29786|UniProtKB=Q9NYZ2		SLC25A37		Mitoferrin-1;SLC25A37;PTN002515410;orthologs		MITOFERRIN-1 (PTHR45758:SF4)				Homo sapiens
195	HUMAN|HGNC=24523|UniProtKB=Q8IYH5		ZZZ3		ZZ-type zinc finger-containing protein 3;ZZZ3;PTN008580663;orthologs		ZZ-TYPE ZINC FINGER-CONTAINING PROTEIN 3 (PTHR22705:SF0)		chromatin/chromatin-binding, or -regulatory protein(PC00077)		Homo sapiens
196	HUMAN|HGNC=4844|UniProtKB=P14317		HCLS1		Hematopoietic lineage cell-specific protein;HCLS1;PTN002474317;orthologs		HEMATOPOIETIC LINEAGE CELL-SPECIFIC PROTEIN-RELATED (PTHR45929:SF8)		scaffold/adaptor protein(PC00226)		Homo sapiens
197	HUMAN|HGNC=9162|UniProtKB=Q9H307		PNN		Pinin;PNN;PTN002489465;orthologs		PININ (PTHR12707:SF0)				Homo sapiens
198	HUMAN|HGNC=1595|UniProtKB=Q14094		CCNI		Cyclin-I;CCNI;PTN002468720;orthologs		CYCLIN-I (PTHR10177:SF187)		kinase activator(PC00138)		Homo sapiens
199	HUMAN|HGNC=26989|UniProtKB=Q6ZNG9		KRBA2		KRAB-A domain-containing protein 2;KRBA2;PTN000192217;orthologs		KRAB-A DOMAIN-CONTAINING PROTEIN 2 (PTHR45935:SF2)				Homo sapiens
200	HUMAN|HGNC=9666|UniProtKB=P08575		PTPRC		Receptor-type tyrosine-protein phosphatase C;PTPRC;PTN002498775;orthologs		RECEPTOR-TYPE TYROSINE-PROTEIN PHOSPHATASE C (PTHR19134:SF539)		protein phosphatase(PC00195)		Homo sapiens
201	HUMAN|HGNC=29006|UniProtKB=O15027		SEC16A		Protein transport protein Sec16A;SEC16A;PTN002491553;orthologs		PROTEIN TRANSPORT PROTEIN SEC16A (PTHR13402:SF13)				Homo sapiens
202	HUMAN|HGNC=7226|UniProtKB=O95297		MPZL1		Myelin protein zero-like protein 1;MPZL1;PTN002493229;orthologs		MYELIN PROTEIN ZERO-LIKE PROTEIN 1 (PTHR13869:SF19)		myelin protein(PC00161)		Homo sapiens
203	HUMAN|HGNC=6696|UniProtKB=O75096		LRP10		Low-density lipoprotein receptor-related protein 4;LRP4;PTN002541524;orthologs		LOW-DENSITY LIPOPROTEIN RECEPTOR-RELATED PROTEIN 4 (PTHR24270:SF5)		apolipoprotein(PC00052)		Homo sapiens
204	HUMAN|HGNC=38|UniProtKB=O94911		38		ABC-type organic anion transporter ABCA8;ABCA8;PTN002499154;orthologs		ABC-TYPE ORGANIC ANION TRANSPORTER ABCA8 (PTHR19229:SF148)		ATP-binding cassette (ABC) transporter(PC00003)		Homo sapiens
205	HUMAN|HGNC=26465|UniProtKB=Q7Z739		YTHDF3		YTH domain-containing family protein 3;YTHDF3;PTN002487689;orthologs		YTH DOMAIN-CONTAINING FAMILY PROTEIN 3 (PTHR12357:SF9)		RNA metabolism protein(PC00031)		Homo sapiens
206	HUMAN|HGNC=675|UniProtKB=Q13017		ARHGAP5		Rho GTPase-activating protein 5;ARHGAP5;PTN002495920;orthologs		RHO GTPASE-ACTIVATING PROTEIN 5 (PTHR46005:SF2)		GTPase-activating protein(PC00257)		Homo sapiens
207	HUMAN|HGNC=8984|UniProtKB=Q9UBF8		PI4KB		Phosphatidylinositol 4-kinase beta;PI4KB;PTN002467604;orthologs		PHOSPHATIDYLINOSITOL 4-KINASE BETA (PTHR10048:SF22)		kinase(PC00137)		Homo sapiens
208	HUMAN|HGNC=4553|UniProtKB=P07203		GPX1		Glutathione peroxidase 1;GPX1;PTN002480744;orthologs		GLUTATHIONE PEROXIDASE 1 (PTHR11592:SF41)		peroxidase(PC00180)		Homo sapiens
209	HUMAN|HGNC=8488|UniProtKB=Q13416		ORC2		Origin recognition complex subunit 2;ORC2;PTN002493708;orthologs		ORIGIN RECOGNITION COMPLEX SUBUNIT 2 (PTHR14052:SF0)		replication origin binding protein(PC00199)		Homo sapiens
210	HUMAN|HGNC=14553|UniProtKB=Q7Z4F1		LRP10		Low-density lipoprotein receptor-related protein 10;LRP10;PTN002542532;orthologs		LOW-DENSITY LIPOPROTEIN RECEPTOR-RELATED PROTEIN 10 (PTHR24270:SF17)		apolipoprotein(PC00052)		Homo sapiens
211	HUMAN|HGNC=6006|UniProtKB=Q9HBE5		IL21R		Interleukin-21 receptor;IL21R;PTN002507138;orthologs		INTERLEUKIN-21 RECEPTOR (PTHR23037:SF7)		transmembrane signal receptor(PC00197)		Homo sapiens
212	HUMAN|HGNC=25139|UniProtKB=Q86YJ5		MARCH9		E3 ubiquitin-protein ligase MARCHF9;MARCHF9;PTN002506812;orthologs		E3 UBIQUITIN-PROTEIN LIGASE MARCHF9 (PTHR46053:SF4)		ubiquitin-protein ligase(PC00234)		Homo sapiens
213	HUMAN|HGNC=93|UniProtKB=P24752		38		Acetyl-CoA acetyltransferase, mitochondrial;ACAT1;PTN002498138;orthologs		ACETYL-COA ACETYLTRANSFERASE, MITOCHONDRIAL (PTHR18919:SF156)		acyltransferase(PC00042)		Homo sapiens
214	HUMAN|HGNC=5413|UniProtKB=Q01629		IFITM2		Interferon-induced transmembrane protein 2;IFITM2;PTN002493580;orthologs		INTERFERON-INDUCED TRANSMEMBRANE PROTEIN 2 (PTHR13999:SF8)		defense/immunity protein(PC00090)		Homo sapiens
215	HUMAN|HGNC=21628|UniProtKB=Q14592		ZNF460		Zinc finger protein 460;ZNF460;PTN002520781;orthologs		ZINC FINGER PROTEIN 460 (PTHR24384:SF15)		DNA-binding transcription factor(PC00218)		Homo sapiens
216	HUMAN|HGNC=7112|UniProtKB=Q9UHC7		MKRN1		E3 ubiquitin-protein ligase makorin-1;MKRN1;PTN002477363;orthologs		E3 UBIQUITIN-PROTEIN LIGASE MAKORIN-1 (PTHR11224:SF37)		ubiquitin-protein ligase(PC00234)		Homo sapiens
217	HUMAN|HGNC=10344|UniProtKB=P42766		RPL35		60S ribosomal protein L35;RPL35;PTN002493257;orthologs		60S RIBOSOMAL PROTEIN L35 (PTHR45722:SF9)		ribosomal protein(PC00202)		Homo sapiens
218	HUMAN|HGNC=3597|UniProtKB=P62861		FAU		FAU ubiquitin-like and ribosomal protein S30;FAU;PTN008342095;orthologs		FAU UBIQUITIN-LIKE AND RIBOSOMAL PROTEIN S30 (PTHR10666:SF492)				Homo sapiens
219	HUMAN|HGNC=24903|UniProtKB=Q9Y520		PRRC2C		Protein PRRC2C;PRRC2C;PTN002493656;orthologs		PROTEIN PRRC2C (PTHR14038:SF6)		RNA metabolism protein(PC00031)		Homo sapiens
220	HUMAN|HGNC=30615|UniProtKB=Q5M775		SPECC1		Cytospin-B;SPECC1;PTN002508911;orthologs		CYTOSPIN-B (PTHR23167:SF3)		scaffold/adaptor protein(PC00226)		Homo sapiens
221	HUMAN|HGNC=19874|UniProtKB=Q9H0E9		SMAP2		Bromodomain-containing protein 8;BRD8;PTN002495936;orthologs		BROMODOMAIN-CONTAINING PROTEIN 8 (PTHR15398:SF4)				Homo sapiens
222	HUMAN|HGNC=3213|UniProtKB=P26641		EEF1G		Elongation factor 1-gamma;EEF1G;PTN002540804;orthologs		ELONGATION FACTOR 1-GAMMA (PTHR43986:SF4)				Homo sapiens
223	HUMAN|HGNC=14504|UniProtKB=P82914		MRPS15		28S ribosomal protein S15, mitochondrial;MRPS15;PTN002511290;orthologs		28S RIBOSOMAL PROTEIN S15, MITOCHONDRIAL (PTHR46685:SF1)		ribosomal protein(PC00202)		Homo sapiens
224	HUMAN|HGNC=1116|UniProtKB=P35613		BSG		Basigin;BSG;PTN002467805;orthologs		BASIGIN (PTHR10075:SF112)		scaffold/adaptor protein(PC00226)		Homo sapiens
225	HUMAN|HGNC=31792|UniProtKB=Q8NFC6		BOD1L1		Biorientation of chromosomes in cell division protein 1-like 1;BOD1L1;PTN002526949;orthologs		BIORIENTATION OF CHROMOSOMES IN CELL DIVISION PROTEIN 1-LIKE 1 (PTHR31532:SF10)				Homo sapiens
226	HUMAN|HGNC=1509|UniProtKB=Q14790		CASP8		Caspase-8;CASP8;PTN002470814;orthologs		CASPASE-8 (PTHR10454:SF162)		protease(PC00190)		Homo sapiens
227	HUMAN|HGNC=9361|UniProtKB=P10124		SRGN		Serglycin;SRGN;PTN002497758;orthologs		SERGLYCIN (PTHR17178:SF0)				Homo sapiens
228	HUMAN|HGNC=29090|UniProtKB=A6NHR9		SMCHD1		Structural maintenance of chromosomes flexible hinge domain-containing protein 1;SMCHD1;PTN002503381;orthologs		STRUCTURAL MAINTENANCE OF CHROMOSOMES FLEXIBLE HINGE DOMAIN-CONTAINING PROTEIN 1 (PTHR22640:SF2)				Homo sapiens
229	HUMAN|HGNC=7671|UniProtKB=Q13772		NCOA4		Nuclear receptor coactivator 4;NCOA4;PTN002497743;orthologs		NUCLEAR RECEPTOR COACTIVATOR 4 (PTHR17085:SF5)		transcription cofactor(PC00217)		Homo sapiens
230	HUMAN|HGNC=26154|UniProtKB=Q2KHR3		QSER1		Glutamine and serine-rich protein 1;QSER1;PTN002495052;orthologs		GLUTAMINE AND SERINE-RICH PROTEIN 1 (PTHR14709:SF2)				Homo sapiens
231	HUMAN|HGNC=11906|UniProtKB=O14798		TNFRSF10C		Tumor necrosis factor receptor superfamily member 10C;TNFRSF10C;PTN002508079;orthologs		TUMOR NECROSIS FACTOR RECEPTOR SUPERFAMILY MEMBER 10C (PTHR46330:SF13)		transmembrane signal receptor(PC00197)		Homo sapiens
	*TCGA: The Cancer Genome Atlas
	#CGGA: Chinese Glioma Genome Atlas
	$GEO: Gene-Expression Omnibus
